# Supplementary material for: Identification of conserved cross-species B-cell linear epitopes in human malaria: a subtractive proteomics and immuno-informatics approach targeting merozoite stage proteins
Source: Front Immunol. 2024 Feb 9;15:1352618. doi: 10.3389/fimmu.2024.1352618 (PMC10884153; doi:10.3389/fimmu.2024.1352618)
Supplement: Supplementary Table 1 — List of merozoite proteins retrieved from mass spectrometry data from PlasmoDB. [file Table_1.xls]

## Sheet: Sheet1
Protein_id	Plasmodium isolate	Protein name	length
PF3D7_0102200	Plasmodium falciparum 3D7	ring-infected erythrocyte surface antigen	1085
PF3D7_0102500	Plasmodium falciparum 3D7	erythrocyte binding antigen-181	1567
PF3D7_0102900	Plasmodium falciparum 3D7	aspartate--tRNA ligase	626
PF3D7_0103200	Plasmodium falciparum 3D7	nucleoside transporter 4	434
PF3D7_0103300	Plasmodium falciparum 3D7	conserved protein, unknown function	918
PF3D7_0103400	Plasmodium falciparum 3D7	zinc-carboxypeptidase, putative	1620
PF3D7_0103900	Plasmodium falciparum 3D7	parasite-infected erythrocyte surface protein	575
PF3D7_0104100	Plasmodium falciparum 3D7	protein E140, putative	791
PF3D7_0104200	Plasmodium falciparum 3D7	StAR-related lipid transfer protein	466
PF3D7_0104300	Plasmodium falciparum 3D7	ubiquitin carboxyl-terminal hydrolase 1, putative	3499
PF3D7_0104400	Plasmodium falciparum 3D7	4-hydroxy-3-methylbut-2-enyl diphosphate reductase	535
PF3D7_0104500	Plasmodium falciparum 3D7	conserved protein, unknown function	277
PF3D7_0104800	Plasmodium falciparum 3D7	novel putative transporter 1, putative	577
PF3D7_0105200	Plasmodium falciparum 3D7	RAP protein RAP1	568
PF3D7_0105300	Plasmodium falciparum 3D7	cyclase-associated protein	162
PF3D7_0105600	Plasmodium falciparum 3D7	FtsJ-like methyltransferase, putative	1224
PF3D7_0105700	Plasmodium falciparum 3D7	asparagine-rich antigen Pfa35-2	3063
PF3D7_0105800	Plasmodium falciparum 3D7	cyclin-dependent kinases regulatory subunit, putative	832
PF3D7_0106100	Plasmodium falciparum 3D7	V-type proton ATPase subunit C, putative	383
PF3D7_0106300	Plasmodium falciparum 3D7	calcium-transporting ATPase	1228
PF3D7_0106400	Plasmodium falciparum 3D7	pre-rRNA-processing protein TSR2, putative	156
PF3D7_0106700	Plasmodium falciparum 3D7	small ribosomal subunit assembling AARP2 protein	1434
PF3D7_0106800	Plasmodium falciparum 3D7	ras-related protein Rab-5C	214
PF3D7_0107000	Plasmodium falciparum 3D7	centrin-1	168
PF3D7_0107400	Plasmodium falciparum 3D7	ATP synthase-associated protein, putative	153
PF3D7_0107500	Plasmodium falciparum 3D7	Niemann-Pick type C1-related protein	1470
PF3D7_0107800	Plasmodium falciparum 3D7	double-strand break repair protein MRE11	1233
PF3D7_0107900	Plasmodium falciparum 3D7	conserved Plasmodium protein, unknown function	275
PF3D7_0108000	Plasmodium falciparum 3D7	proteasome subunit beta type-3, putative	218
PF3D7_0108300	Plasmodium falciparum 3D7	conserved Plasmodium protein, unknown function	2221
PF3D7_0108500	Plasmodium falciparum 3D7	ELM2 domain-containing protein, putative	179
PF3D7_0108700	Plasmodium falciparum 3D7	secreted ookinete protein, putative	1152
PF3D7_0108800	Plasmodium falciparum 3D7	mitochondrial carrier protein, putative	360
PF3D7_0109000	Plasmodium falciparum 3D7	photosensitized INA-labeled protein PHIL1	224
PF3D7_0109200	Plasmodium falciparum 3D7	cleavage and polyadenylation specificity factor subunit 5, putative	232
PF3D7_0109400	Plasmodium falciparum 3D7	tubulin-specific chaperone a, putative	166
PF3D7_0109500	Plasmodium falciparum 3D7	N-acetyltransferase, GNAT family, putative	155
PF3D7_0109800	Plasmodium falciparum 3D7	phenylalanine--tRNA ligase alpha subunit	575
PF3D7_0110400	Plasmodium falciparum 3D7	DNA-directed RNA polymerase II subunit RPB9, putative	249
PF3D7_0110500	Plasmodium falciparum 3D7	bromodomain protein 3, putative	2285
PF3D7_0110600	Plasmodium falciparum 3D7	phosphatidylinositol-4-phosphate 5-kinase	1710
PF3D7_0110700	Plasmodium falciparum 3D7	chromatin assembly factor 1 subunit C, putative	446
PF3D7_0110800	Plasmodium falciparum 3D7	transcription initiation factor TFIIB, putative	367
PF3D7_0110900	Plasmodium falciparum 3D7	adenylate kinase-like protein 1	186
PF3D7_0111000	Plasmodium falciparum 3D7	kinesin-8B, putative	1664
PF3D7_0111400	Plasmodium falciparum 3D7	conserved Plasmodium protein, unknown function	718
PF3D7_0111500	Plasmodium falciparum 3D7	UMP-CMP kinase, putative	371
PF3D7_0111600	Plasmodium falciparum 3D7	conserved Plasmodium protein, unknown function	248
PF3D7_0111800	Plasmodium falciparum 3D7	eukaryotic translation initiation factor 4E, putative	620
PF3D7_0111900	Plasmodium falciparum 3D7	mitochondrial distribution and morphology protein, putative	81
PF3D7_0112000	Plasmodium falciparum 3D7	TatD-like deoxyribonuclease	447
PF3D7_0112200	Plasmodium falciparum 3D7	multidrug resistance-associated protein 1	1822
PF3D7_0113000	Plasmodium falciparum 3D7	glutamic acid-rich protein GARP	673
PF3D7_0113200	Plasmodium falciparum 3D7	Plasmodium exported protein, unknown function	592
PF3D7_0113700	Plasmodium falciparum 3D7	heat shock protein 40, type II	402
PF3D7_0113900	Plasmodium falciparum 3D7	CX3CL1-binding protein 1	243
PF3D7_0114000	Plasmodium falciparum 3D7	exported protein family 1	1463
PF3D7_0114700	Plasmodium falciparum 3D7	rifin	323
PF3D7_0201500	Plasmodium falciparum 3D7	Plasmodium exported protein (hyp9), unknown function	254
PF3D7_0201700	Plasmodium falciparum 3D7	DnaJ protein, putative	900
PF3D7_0201800	Plasmodium falciparum 3D7	knob associated heat shock protein 40	421
PF3D7_0202000	Plasmodium falciparum 3D7	knob-associated histidine-rich protein	654
PF3D7_0202100	Plasmodium falciparum 3D7	liver stage associated protein 2	302
PF3D7_0202200	Plasmodium falciparum 3D7	EMP1-trafficking protein	290
PF3D7_0202400	Plasmodium falciparum 3D7	translation-enhancing factor	1192
PF3D7_0202500	Plasmodium falciparum 3D7	early transcribed membrane protein 2	106
PF3D7_0202600	Plasmodium falciparum 3D7	nucleic acid-binding protein, putative	1341
PF3D7_0203000	Plasmodium falciparum 3D7	repetitive organellar protein, putative	1979
PF3D7_0203100	Plasmodium falciparum 3D7	protein kinase, putative	2485
PF3D7_0203400	Plasmodium falciparum 3D7	conserved protein, unknown function	91
PF3D7_0203600	Plasmodium falciparum 3D7	conserved Plasmodium protein, unknown function	635
PF3D7_0203700	Plasmodium falciparum 3D7	protein MAK16, putative	439
PF3D7_0203900	Plasmodium falciparum 3D7	5'-3' exonuclease, putative	577
PF3D7_0204100	Plasmodium falciparum 3D7	Sel1 repeat-containing protein, putative	2295
PF3D7_0204200	Plasmodium falciparum 3D7	translocation protein SEC66, putative	276
PF3D7_0204300	Plasmodium falciparum 3D7	conserved Plasmodium protein, unknown function	696
PF3D7_0204500	Plasmodium falciparum 3D7	aspartate transaminase	405
PF3D7_0204700	Plasmodium falciparum 3D7	hexose transporter	504
PF3D7_0205500	Plasmodium falciparum 3D7	DNA-directed RNA polymerase II 16 kDa subunit, putative	132
PF3D7_0205600	Plasmodium falciparum 3D7	conserved Plasmodium protein, unknown function	635
PF3D7_0205800	Plasmodium falciparum 3D7	PH domain-containing protein, putative	120
PF3D7_0205900	Plasmodium falciparum 3D7	26S proteasome regulatory subunit RPN1, putative	966
PF3D7_0206000	Plasmodium falciparum 3D7	DNA repair protein RAD2, putative	1516
PF3D7_0206200	Plasmodium falciparum 3D7	pantothenate transporter	565
PF3D7_0206500	Plasmodium falciparum 3D7	conserved Plasmodium protein, unknown function	1436
PF3D7_0206700	Plasmodium falciparum 3D7	adenylosuccinate lyase	471
PF3D7_0206800	Plasmodium falciparum 3D7	merozoite surface protein 2	272
PF3D7_0206900	Plasmodium falciparum 3D7	merozoite surface protein 5	272
PF3D7_0207100	Plasmodium falciparum 3D7	conserved Plasmodium protein, unknown function	1745
PF3D7_0207400	Plasmodium falciparum 3D7	serine repeat antigen 7	946
PF3D7_0207500	Plasmodium falciparum 3D7	serine repeat antigen 6	1031
PF3D7_0207600	Plasmodium falciparum 3D7	serine repeat antigen 5	997
PF3D7_0207700	Plasmodium falciparum 3D7	serine repeat antigen 4	962
PF3D7_0207800	Plasmodium falciparum 3D7	serine repeat antigen 3	930
PF3D7_0207900	Plasmodium falciparum 3D7	serine repeat antigen 2	1105
PF3D7_0208000	Plasmodium falciparum 3D7	serine repeat antigen 1	994
PF3D7_0208100	Plasmodium falciparum 3D7	C2 domain-containing protein 5, putative	1789
PF3D7_0208300	Plasmodium falciparum 3D7	conserved Plasmodium protein, unknown function	1802
PF3D7_0208400	Plasmodium falciparum 3D7	histidine phosphatase, putative	2010
PF3D7_0208500	Plasmodium falciparum 3D7	acyl carrier protein	137
PF3D7_0208800	Plasmodium falciparum 3D7	protein P22, putative	235
PF3D7_0208900	Plasmodium falciparum 3D7	6-cysteine protein P230p	2508
PF3D7_0209000	Plasmodium falciparum 3D7	6-cysteine protein P230	3135
PF3D7_0209100	Plasmodium falciparum 3D7	patatin-like phospholipase 1	679
PF3D7_0209200	Plasmodium falciparum 3D7	exosome complex component MTR3, putative	275
PF3D7_0209300	Plasmodium falciparum 3D7	2C-methyl-D-erythritol 2,4-cyclodiphosphate synthase	240
PF3D7_0209400	Plasmodium falciparum 3D7	ARMT1-like domain-containing protein, putative	450
PF3D7_0209600	Plasmodium falciparum 3D7	transporter, putative	1132
PF3D7_0209800	Plasmodium falciparum 3D7	ATP-dependent RNA helicase UAP56	457
PF3D7_0210000	Plasmodium falciparum 3D7	secretory complex protein 61 gamma subunit	81
PF3D7_0210100	Plasmodium falciparum 3D7	60S ribosomal protein L37ae, putative	96
PF3D7_0210200	Plasmodium falciparum 3D7	conserved Plasmodium protein, unknown function	2588
PF3D7_0210300	Plasmodium falciparum 3D7	monocarboxylate transporter, putative	457
PF3D7_0210600	Plasmodium falciparum 3D7	protein CERLI1	446
PF3D7_0210900	Plasmodium falciparum 3D7	conserved Plasmodium protein, unknown function	284
PF3D7_0211100	Plasmodium falciparum 3D7	conserved Plasmodium protein, unknown function	1121
PF3D7_0211200	Plasmodium falciparum 3D7	ras-related protein Rab-5A	235
PF3D7_0211800	Plasmodium falciparum 3D7	asparagine--tRNA ligase	610
PF3D7_0212100	Plasmodium falciparum 3D7	conserved Plasmodium protein, unknown function	1844
PF3D7_0212300	Plasmodium falciparum 3D7	eukaryotic peptide chain release factor subunit 1, putative	427
PF3D7_0212400	Plasmodium falciparum 3D7	nucleoporin NUP390, putative	4091
PF3D7_0212500	Plasmodium falciparum 3D7	nucleoporin NUP434, putative	3990
PF3D7_0212600	Plasmodium falciparum 3D7	secreted protein with altered thrombospondin repeat domain	250
PF3D7_0212900	Plasmodium falciparum 3D7	arginyl-tRNA--protein transferase	365
PF3D7_0213000	Plasmodium falciparum 3D7	conserved protein, unknown function	166
PF3D7_0213100	Plasmodium falciparum 3D7	protein SIS1	328
PF3D7_0213600	Plasmodium falciparum 3D7	conserved Plasmodium protein, unknown function	2418
PF3D7_0213700	Plasmodium falciparum 3D7	conserved protein, unknown function	154
PF3D7_0214000	Plasmodium falciparum 3D7	T-complex protein 1 subunit theta	542
PF3D7_0214100	Plasmodium falciparum 3D7	protein transport protein SEC31	1471
PF3D7_0214300	Plasmodium falciparum 3D7	conserved Plasmodium protein, unknown function	2500
PF3D7_0214700	Plasmodium falciparum 3D7	conserved Plasmodium protein, unknown function	301
PF3D7_0214800	Plasmodium falciparum 3D7	conserved Plasmodium membrane protein, unknown function	1371
PF3D7_0214900	Plasmodium falciparum 3D7	rhoptry neck protein 6	950
PF3D7_0215000	Plasmodium falciparum 3D7	acyl-CoA synthetase	885
PF3D7_0215100	Plasmodium falciparum 3D7	RING zinc finger protein, putative	298
PF3D7_0215300	Plasmodium falciparum 3D7	acyl-CoA synthetase	888
PF3D7_0215400	Plasmodium falciparum 3D7	WD repeat-containing protein, putative	972
PF3D7_0215500	Plasmodium falciparum 3D7	conserved Plasmodium protein, unknown function	764
PF3D7_0215700	Plasmodium falciparum 3D7	DNA-directed RNA polymerase II subunit RPB2, putative	1340
PF3D7_0215800	Plasmodium falciparum 3D7	origin recognition complex subunit 5	899
PF3D7_0216400	Plasmodium falciparum 3D7	vacuolar protein sorting-associated protein 45	722
PF3D7_0216600	Plasmodium falciparum 3D7	sugar transporter, putative	686
PF3D7_0216700	Plasmodium falciparum 3D7	autophagy-related protein 11, putative	1383
PF3D7_0217100	Plasmodium falciparum 3D7	ATP synthase subunit alpha, mitochondrial	551
PF3D7_0217300	Plasmodium falciparum 3D7	AP-2 complex subunit sigma, putative	141
PF3D7_0217500	Plasmodium falciparum 3D7	calcium-dependent protein kinase 1	524
PF3D7_0217600	Plasmodium falciparum 3D7	conserved Plasmodium protein, unknown function	1710
PF3D7_0217800	Plasmodium falciparum 3D7	40S ribosomal protein S26	107
PF3D7_0217900	Plasmodium falciparum 3D7	thioesterase/thiol ester dehydrase-isomerase, putative	519
PF3D7_0218000	Plasmodium falciparum 3D7	replication factor C subunit 2, putative	330
PF3D7_0218100	Plasmodium falciparum 3D7	conserved protein, unknown function	355
PF3D7_0218200	Plasmodium falciparum 3D7	SUZ domain-containing protein, putative	807
PF3D7_0218500	Plasmodium falciparum 3D7	small nuclear ribonucleoprotein Sm D2, putative	101
PF3D7_0218600	Plasmodium falciparum 3D7	patatin-like phospholipase, putative	2380
PF3D7_0218700	Plasmodium falciparum 3D7	pre-mRNA-processing protein 45, putative	482
PF3D7_0219200	Plasmodium falciparum 3D7	40S ribosomal protein S30	58
PF3D7_0219400	Plasmodium falciparum 3D7	ribosome associated membrane protein RAMP4, putative	101
PF3D7_0219600	Plasmodium falciparum 3D7	replication factor C subunit 1	904
PF3D7_0219800	Plasmodium falciparum 3D7	Plasmodium exported protein (PHISTc), unknown function	319
PF3D7_0220000	Plasmodium falciparum 3D7	liver stage antigen 3	1558
PF3D7_0220600	Plasmodium falciparum 3D7	Plasmodium exported protein (hyp9), unknown function	225
PF3D7_0220800	Plasmodium falciparum 3D7	cytoadherence linked asexual protein 2	1440
PF3D7_0221200	Plasmodium falciparum 3D7	Plasmodium exported protein (hyp15), unknown function	206
PF3D7_0221700	Plasmodium falciparum 3D7	Plasmodium exported protein, unknown function	493
PF3D7_0300200	Plasmodium falciparum 3D7	rifin	326
PF3D7_0301600	Plasmodium falciparum 3D7	Plasmodium exported protein (hyp1), unknown function	732
PF3D7_0301700	Plasmodium falciparum 3D7	EMP1 trafficking protein PTP7	317
PF3D7_0302000	Plasmodium falciparum 3D7	pre-mRNA-splicing factor PRP46, putative	600
PF3D7_0302100	Plasmodium falciparum 3D7	serine/threonine protein kinase	1338
PF3D7_0302200	Plasmodium falciparum 3D7	cytoadherence linked asexual protein 3.2	1416
PF3D7_0302500	Plasmodium falciparum 3D7	cytoadherence linked asexual protein 3.1	1417
PF3D7_0302600	Plasmodium falciparum 3D7	ABC transporter B family member 4, putative	1365
PF3D7_0302800	Plasmodium falciparum 3D7	RNA-binding protein, putative	419
PF3D7_0302900	Plasmodium falciparum 3D7	exportin-1, putative	1254
PF3D7_0303000	Plasmodium falciparum 3D7	N-ethylmaleimide-sensitive fusion protein	783
PF3D7_0303100	Plasmodium falciparum 3D7	CLP1 P-loop domain-containing protein, putative	1441
PF3D7_0303200	Plasmodium falciparum 3D7	lipin, putative	1162
PF3D7_0303300	Plasmodium falciparum 3D7	DNA-directed RNA polymerases I, II, and III subunit RPABC2, putative	153
PF3D7_0303500	Plasmodium falciparum 3D7	spindle pole body protein, putative	2226
PF3D7_0303700	Plasmodium falciparum 3D7	lipoamide acyltransferase component of branched-chain alpha-keto acid dehydrogenase complex	448
PF3D7_0303800	Plasmodium falciparum 3D7	IBR domain protein, putative	593
PF3D7_0304100	Plasmodium falciparum 3D7	inner membrane complex protein 1e, putative	525
PF3D7_0304200	Plasmodium falciparum 3D7	EH domain-containing protein	533
PF3D7_0304400	Plasmodium falciparum 3D7	60S ribosomal protein L44	104
PF3D7_0304500	Plasmodium falciparum 3D7	1-cys-glutaredoxin-like protein-1	171
PF3D7_0304800	Plasmodium falciparum 3D7	conserved Plasmodium membrane protein, unknown function	1446
PF3D7_0305000	Plasmodium falciparum 3D7	elongation factor Ts	390
PF3D7_0305100	Plasmodium falciparum 3D7	conserved Plasmodium protein, unknown function	3978
PF3D7_0305200	Plasmodium falciparum 3D7	GRIP domain-containing protein, putative	1139
PF3D7_0305300	Plasmodium falciparum 3D7	transporter, putative	956
PF3D7_0305500	Plasmodium falciparum 3D7	protein dopey homolog, putative	3933
PF3D7_0305600	Plasmodium falciparum 3D7	DNA-(apurinic or apyrimidinic site) endonuclease	617
PF3D7_0305700	Plasmodium falciparum 3D7	ubiquitin-conjugating enzyme MMS2, putative	142
PF3D7_0306000	Plasmodium falciparum 3D7	cytochrome b-c1 complex subunit 8, putative	137
PF3D7_0306100	Plasmodium falciparum 3D7	conserved Plasmodium protein, unknown function	628
PF3D7_0306200	Plasmodium falciparum 3D7	activator of Hsp90 ATPase	349
PF3D7_0306300	Plasmodium falciparum 3D7	glutaredoxin 1	111
PF3D7_0306400	Plasmodium falciparum 3D7	FAD-dependent glycerol-3-phosphate dehydrogenase, putative	653
PF3D7_0306500	Plasmodium falciparum 3D7	cytochrome c oxidase subunit 6c, putative	299
PF3D7_0306700	Plasmodium falciparum 3D7	ER membrane protein complex subunit 5, putative	116
PF3D7_0306800	Plasmodium falciparum 3D7	T-complex protein 1 subunit beta	533
PF3D7_0306900	Plasmodium falciparum 3D7	40S ribosomal protein S23, putative	145
PF3D7_0307100	Plasmodium falciparum 3D7	40S ribosomal protein S12, putative	141
PF3D7_0307200	Plasmodium falciparum 3D7	60S ribosomal protein L7, putative	257
PF3D7_0307400	Plasmodium falciparum 3D7	ATP-dependent Clp protease proteolytic subunit	370
PF3D7_0307500	Plasmodium falciparum 3D7	spindle and kinetochore-associated protein 2, putative	389
PF3D7_0307600	Plasmodium falciparum 3D7	conserved Plasmodium protein, unknown function	746
PF3D7_0307700	Plasmodium falciparum 3D7	apicomplexan kinetochore protein 10, putative	1826
PF3D7_0307800	Plasmodium falciparum 3D7	PDZ domain-containing protein, putative	699
PF3D7_0307900	Plasmodium falciparum 3D7	conserved Plasmodium protein, unknown function	3724
PF3D7_0308000	Plasmodium falciparum 3D7	DNA polymerase delta small subunit, putative	498
PF3D7_0308100	Plasmodium falciparum 3D7	zinc finger protein, putative	1711
PF3D7_0308200	Plasmodium falciparum 3D7	T-complex protein 1 subunit eta	539
PF3D7_0308300	Plasmodium falciparum 3D7	PhIL1-interacting candidate PIC4	337
PF3D7_0308500	Plasmodium falciparum 3D7	activator of Hsp90 ATPase, putative	140
PF3D7_0308600	Plasmodium falciparum 3D7	pre-mRNA-processing factor 19, putative	532
PF3D7_0308700	Plasmodium falciparum 3D7	conserved protein, unknown function	492
PF3D7_0308900	Plasmodium falciparum 3D7	splicing factor 3B subunit 1, putative	1386
PF3D7_0309000	Plasmodium falciparum 3D7	dual specificity protein phosphatase	575
PF3D7_0309200	Plasmodium falciparum 3D7	serine/threonine protein kinase ARK2, putative	1650
PF3D7_0309300	Plasmodium falciparum 3D7	N2227-like protein, putative	955
PF3D7_0309500	Plasmodium falciparum 3D7	asparagine synthetase [glutamine-hydrolyzing], putative	610
PF3D7_0309600	Plasmodium falciparum 3D7	60S acidic ribosomal protein P2	112
PF3D7_0309700	Plasmodium falciparum 3D7	SECIS-binding protein 2, putative	608
PF3D7_0310200	Plasmodium falciparum 3D7	phd finger protein, putative	4550
PF3D7_0310300	Plasmodium falciparum 3D7	phosphoglycerate mutase, putative	1165
PF3D7_0310400	Plasmodium falciparum 3D7	parasite-infected erythrocyte surface protein	1294
PF3D7_0310500	Plasmodium falciparum 3D7	ATP-dependent RNA helicase DHX57, putative	2269
PF3D7_0310600	Plasmodium falciparum 3D7	eukaryotic translation initiation factor 3 subunit K, putative	235
PF3D7_0310900	Plasmodium falciparum 3D7	conserved Plasmodium protein, unknown function	786
PF3D7_0311100	Plasmodium falciparum 3D7	pre-mRNA splicing factor, putative	600
PF3D7_0311300	Plasmodium falciparum 3D7	phosphatidylinositol 3- and 4-kinase, putative	953
PF3D7_0311600	Plasmodium falciparum 3D7	dolichyl-diphosphooligosaccharide--protein glycosyltransferase subunit OST1, putative	702
PF3D7_0311700	Plasmodium falciparum 3D7	plasmepsin VI	432
PF3D7_0312300	Plasmodium falciparum 3D7	26S proteasome regulatory subunit RPN12, putative	304
PF3D7_0312400	Plasmodium falciparum 3D7	glycogen synthase kinase-3 beta	440
PF3D7_0312500	Plasmodium falciparum 3D7	multidrug-resistant modulator MFR3	579
PF3D7_0312800	Plasmodium falciparum 3D7	60S ribosomal protein L26, putative	126
PF3D7_0313000	Plasmodium falciparum 3D7	conserved Plasmodium protein, unknown function	346
PF3D7_0313800	Plasmodium falciparum 3D7	conserved Plasmodium protein, unknown function	661
PF3D7_0314000	Plasmodium falciparum 3D7	HSP20-like chaperone, putative	275
PF3D7_0314100	Plasmodium falciparum 3D7	vesicle transport v-SNARE protein, putative	198
PF3D7_0314400	Plasmodium falciparum 3D7	serine/threonine protein phosphatase 6, putative	308
PF3D7_0314700	Plasmodium falciparum 3D7	RING finger protein RNF1	1181
PF3D7_0314800	Plasmodium falciparum 3D7	conserved Plasmodium protein, unknown function	1040
PF3D7_0315100	Plasmodium falciparum 3D7	eukaryotic translation initiation factor 4E	227
PF3D7_0315600	Plasmodium falciparum 3D7	male development protein MD3, putative	485
PF3D7_0315800	Plasmodium falciparum 3D7	zinc finger protein, putative	365
PF3D7_0316200	Plasmodium falciparum 3D7	conserved Plasmodium protein, unknown function	2423
PF3D7_0316300	Plasmodium falciparum 3D7	inorganic pyrophosphatase	380
PF3D7_0316500	Plasmodium falciparum 3D7	kinetochore protein NUF2, putative	461
PF3D7_0316600	Plasmodium falciparum 3D7	formate-nitrite transporter	309
PF3D7_0316700	Plasmodium falciparum 3D7	protein YOP1, putative	221
PF3D7_0316800	Plasmodium falciparum 3D7	40S ribosomal protein S15A, putative	130
PF3D7_0316900	Plasmodium falciparum 3D7	E3 ubiquitin-protein ligase, putative	600
PF3D7_0317000	Plasmodium falciparum 3D7	proteasome subunit alpha type-3, putative	252
PF3D7_0317100	Plasmodium falciparum 3D7	6-cysteine protein B9	969
PF3D7_0317200	Plasmodium falciparum 3D7	cdc2-related protein kinase 4	1553
PF3D7_0317300	Plasmodium falciparum 3D7	nucleoporin NUP335, putative	3394
PF3D7_0317400	Plasmodium falciparum 3D7	DNA replication complex GINS protein, putative	518
PF3D7_0317500	Plasmodium falciparum 3D7	kinesin-5	1619
PF3D7_0317600	Plasmodium falciparum 3D7	40S ribosomal protein S11, putative	161
PF3D7_0317700	Plasmodium falciparum 3D7	CPSF (cleavage and polyadenylation specific factor), subunit A, putative	2870
PF3D7_0317800	Plasmodium falciparum 3D7	26S proteasome non-ATPase regulatory subunit 9, putative	225
PF3D7_0318100	Plasmodium falciparum 3D7	stomatin-like protein, putative	374
PF3D7_0318200	Plasmodium falciparum 3D7	DNA-directed RNA polymerase II subunit RPB1	2457
PF3D7_0318300	Plasmodium falciparum 3D7	conserved Plasmodium protein, unknown function	1119
PF3D7_0318500	Plasmodium falciparum 3D7	conserved Plasmodium protein, unknown function	4981
PF3D7_0318700	Plasmodium falciparum 3D7	conserved Plasmodium protein, unknown function	119
PF3D7_0318800	Plasmodium falciparum 3D7	triosephosphate isomerase, putative	357
PF3D7_0318900	Plasmodium falciparum 3D7	conserved protein, unknown function	440
PF3D7_0319000	Plasmodium falciparum 3D7	P4-type ATPase ATP7, putative	1864
PF3D7_0319100	Plasmodium falciparum 3D7	E3 ubiquitin-protein ligase RBX1, putative	107
PF3D7_0319200	Plasmodium falciparum 3D7	CCR4 domain-containing protein 4, putative	906
PF3D7_0319400	Plasmodium falciparum 3D7	kinesin-8X	1363
PF3D7_0319500	Plasmodium falciparum 3D7	RNA-binding protein, putative	309
PF3D7_0319600	Plasmodium falciparum 3D7	elongation factor 1-delta, putative	156
PF3D7_0319700	Plasmodium falciparum 3D7	ABC transporter I family member 1, putative	3133
PF3D7_0319900	Plasmodium falciparum 3D7	conserved protein, unknown function	314
PF3D7_0320000	Plasmodium falciparum 3D7	protein phosphatase inhibitor 2	144
PF3D7_0320100	Plasmodium falciparum 3D7	protein transport protein SEC22	221
PF3D7_0320300	Plasmodium falciparum 3D7	T-complex protein 1 subunit epsilon	535
PF3D7_0320500	Plasmodium falciparum 3D7	nicotinamidase, putative	429
PF3D7_0320600	Plasmodium falciparum 3D7	conserved protein, unknown function	132
PF3D7_0320700	Plasmodium falciparum 3D7	signal peptidase complex subunit 2	179
PF3D7_0320800	Plasmodium falciparum 3D7	ATP-dependent RNA helicase DDX6	433
PF3D7_0320900	Plasmodium falciparum 3D7	histone H2A.Z	158
PF3D7_0321000	Plasmodium falciparum 3D7	conserved protein, unknown function	492
PF3D7_0321100	Plasmodium falciparum 3D7	conserved Plasmodium protein, unknown function	1844
PF3D7_0321400	Plasmodium falciparum 3D7	pseudo protein kinase 1, putative	319
PF3D7_0321500	Plasmodium falciparum 3D7	peptidase, putative	1074
PF3D7_0321600	Plasmodium falciparum 3D7	ATP-dependent RNA helicase DDX42, putative	735
PF3D7_0321700	Plasmodium falciparum 3D7	conserved Plasmodium protein, unknown function	1946
PF3D7_0321800	Plasmodium falciparum 3D7	WD repeat-containing protein, putative	2706
PF3D7_0321900	Plasmodium falciparum 3D7	cyclic amine resistance locus protein	1283
PF3D7_0322000	Plasmodium falciparum 3D7	peptidyl-prolyl cis-trans isomerase	171
PF3D7_0322100	Plasmodium falciparum 3D7	mRNA-capping enzyme subunit beta	591
PF3D7_0322300	Plasmodium falciparum 3D7	diacylglycerol O-acyltransferase	653
PF3D7_0322400	Plasmodium falciparum 3D7	regulator of initiation factor 2 (eIF2)	867
PF3D7_0322700	Plasmodium falciparum 3D7	conserved Plasmodium protein, unknown function	3096
PF3D7_0322900	Plasmodium falciparum 3D7	40S ribosomal protein S3A, putative	262
PF3D7_0323000	Plasmodium falciparum 3D7	translation machinery-associated protein 7, putative	54
PF3D7_0323100	Plasmodium falciparum 3D7	conserved Plasmodium protein, unknown function	1542
PF3D7_0323300	Plasmodium falciparum 3D7	conserved protein, unknown function	433
PF3D7_0323400	Plasmodium falciparum 3D7	Rh5 interacting protein	1086
PF3D7_0323500	Plasmodium falciparum 3D7	survival motor neuron-like protein	315
PF3D7_0323700	Plasmodium falciparum 3D7	U4/U6.U5 tri-snRNP-associated protein 1, putative	693
PF3D7_0323800	Plasmodium falciparum 3D7	conserved Plasmodium protein, unknown function	977
PF3D7_0324900	Plasmodium falciparum 3D7	erythrocyte membrane protein 1, PfEMP1	2169
PF3D7_0400400	Plasmodium falciparum 3D7	erythrocyte membrane protein 1, PfEMP1	3467
PF3D7_0401600	Plasmodium falciparum 3D7	rifin	347
PF3D7_0401800	Plasmodium falciparum 3D7	Plasmodium exported protein (PHISTb), unknown function	560
PF3D7_0402000	Plasmodium falciparum 3D7	Plasmodium exported protein (PHISTa), unknown function	428
PF3D7_0402100	Plasmodium falciparum 3D7	Plasmodium exported protein (PHISTb), unknown function	575
PF3D7_0402300	Plasmodium falciparum 3D7	reticulocyte binding protein homologue 1	2971
PF3D7_0402400	Plasmodium falciparum 3D7	Plasmodium exported protein, unknown function	254
PF3D7_0403200	Plasmodium falciparum 3D7	pre-mRNA splicing factor, putative	560
PF3D7_0403600	Plasmodium falciparum 3D7	conserved Plasmodium protein, unknown function	768
PF3D7_0403700	Plasmodium falciparum 3D7	pre-mRNA-splicing factor CLF1, putative	780
PF3D7_0403800	Plasmodium falciparum 3D7	alpha/beta hydrolase, putative	734
PF3D7_0404000	Plasmodium falciparum 3D7	conserved Plasmodium protein, unknown function	99
PF3D7_0404300	Plasmodium falciparum 3D7	Ran-binding protein, putative	631
PF3D7_0404600	Plasmodium falciparum 3D7	conserved Plasmodium membrane protein, unknown function	4138
PF3D7_0404700	Plasmodium falciparum 3D7	dipeptidyl aminopeptidase 3	939
PF3D7_0404900	Plasmodium falciparum 3D7	6-cysteine protein P41	378
PF3D7_0405100	Plasmodium falciparum 3D7	protein transport protein Sec24B, putative	1350
PF3D7_0405200	Plasmodium falciparum 3D7	protein CERLI2	579
PF3D7_0405400	Plasmodium falciparum 3D7	pre-mRNA-processing-splicing factor 8, putative	3136
PF3D7_0405600	Plasmodium falciparum 3D7	TMEM33 domain-containing protein, putative	315
PF3D7_0405700	Plasmodium falciparum 3D7	lysine decarboxylase, putative	2415
PF3D7_0405900	Plasmodium falciparum 3D7	apical sushi protein	731
PF3D7_0406000	Plasmodium falciparum 3D7	conserved protein, unknown function	508
PF3D7_0406100	Plasmodium falciparum 3D7	V-type proton ATPase subunit B	494
PF3D7_0406200	Plasmodium falciparum 3D7	parasitophorous vacuole membrane protein S16	157
PF3D7_0406400	Plasmodium falciparum 3D7	cytosolic glyoxalase II	263
PF3D7_0406500	Plasmodium falciparum 3D7	NYN domain-containing protein, putative	3211
PF3D7_0406700	Plasmodium falciparum 3D7	KLRAQ domain-containing protein, putative	847
PF3D7_0406900	Plasmodium falciparum 3D7	conserved Plasmodium protein, unknown function	1751
PF3D7_0407000	Plasmodium falciparum 3D7	conserved Plasmodium protein, unknown function	405
PF3D7_0407200	Plasmodium falciparum 3D7	peptidyl-tRNA hydrolase 2, putative	189
PF3D7_0407700	Plasmodium falciparum 3D7	TH1 domain-containing protein, putative	1629
PF3D7_0407800	Plasmodium falciparum 3D7	protein CINCH	1960
PF3D7_0407900	Plasmodium falciparum 3D7	AAA family ATPase, putative	667
PF3D7_0408100	Plasmodium falciparum 3D7	conserved Plasmodium protein, unknown function	1121
PF3D7_0408300	Plasmodium falciparum 3D7	zinc finger Ran-binding domain-containing protein 2, putative	344
PF3D7_0408500	Plasmodium falciparum 3D7	flap endonuclease 1	672
PF3D7_0409000	Plasmodium falciparum 3D7	conserved Plasmodium protein, unknown function	2567
PF3D7_0409100	Plasmodium falciparum 3D7	U4/U6 small nuclear ribonucleoprotein PRP31, putative	534
PF3D7_0409600	Plasmodium falciparum 3D7	replication protein A1, large subunit	1145
PF3D7_0409800	Plasmodium falciparum 3D7	zinc finger protein, putative	575
PF3D7_0410300	Plasmodium falciparum 3D7	protein phosphatase PPM1, putative	906
PF3D7_0410400	Plasmodium falciparum 3D7	exosome complex component RRP4	338
PF3D7_0410600	Plasmodium falciparum 3D7	armadillo-type repeat protein ATRP	326
PF3D7_0410700	Plasmodium falciparum 3D7	ribosome biogenesis GTPase A, putative	904
PF3D7_0410800	Plasmodium falciparum 3D7	apicomplexan kinetochore protein 3, putative	1298
PF3D7_0410900	Plasmodium falciparum 3D7	apicomplexan kinetochore protein 7, putative	977
PF3D7_0411100	Plasmodium falciparum 3D7	mediator of RNA polymerase II transcription subunit 8, putative	205
PF3D7_0411800	Plasmodium falciparum 3D7	conserved Plasmodium protein, unknown function	1928
PF3D7_0411900	Plasmodium falciparum 3D7	DNA polymerase alpha catalytic subunit A	1912
PF3D7_0412000	Plasmodium falciparum 3D7	LITAF-like zinc finger protein, putative	778
PF3D7_0412200	Plasmodium falciparum 3D7	conserved Plasmodium protein, unknown function	332
PF3D7_0412300	Plasmodium falciparum 3D7	phosphopantothenoylcysteine synthetase, putative	540
PF3D7_0413500	Plasmodium falciparum 3D7	phosphoglucomutase-2	295
PF3D7_0413600	Plasmodium falciparum 3D7	26S protease regulatory subunit 6B, putative	392
PF3D7_0413700	Plasmodium falciparum 3D7	lysine decarboxylase-like protein, putative	338
PF3D7_0413900	Plasmodium falciparum 3D7	ubiquitin carboxyl-terminal hydrolase 13, putative	853
PF3D7_0414000	Plasmodium falciparum 3D7	structural maintenance of chromosomes protein 3	1193
PF3D7_0414600	Plasmodium falciparum 3D7	acylated pleckstrin-homology domain-containing protein, putative	235
PF3D7_0414900	Plasmodium falciparum 3D7	armadillo-domain containing rhoptry protein	275
PF3D7_0415000	Plasmodium falciparum 3D7	ATPase GET3	379
PF3D7_0415200	Plasmodium falciparum 3D7	conserved Plasmodium protein, unknown function	2212
PF3D7_0415300	Plasmodium falciparum 3D7	cdc2-related protein kinase 3	1339
PF3D7_0415400	Plasmodium falciparum 3D7	coatomer subunit zeta, putative	208
PF3D7_0415500	Plasmodium falciparum 3D7	nuclear cap-binding protein subunit 2, putative	234
PF3D7_0415600	Plasmodium falciparum 3D7	GTP:AMP phosphotransferase	229
PF3D7_0415700	Plasmodium falciparum 3D7	conserved Plasmodium protein, unknown function	461
PF3D7_0415800	Plasmodium falciparum 3D7	PhIL1-interacting candidate PIC3	875
PF3D7_0415900	Plasmodium falciparum 3D7	60S ribosomal protein L15, putative	205
PF3D7_0416000	Plasmodium falciparum 3D7	RNA-binding protein, putative	579
PF3D7_0416200	Plasmodium falciparum 3D7	PRKR-interacting protein 1, putative	207
PF3D7_0416300	Plasmodium falciparum 3D7	DNA helicase MCM9, putative	1465
PF3D7_0416400	Plasmodium falciparum 3D7	histone acetyltransferase, putative	1259
PF3D7_0416500	Plasmodium falciparum 3D7	repressor of RNA polymerase III transcription MAF1	389
PF3D7_0416800	Plasmodium falciparum 3D7	small GTP-binding protein sar1	192
PF3D7_0416900	Plasmodium falciparum 3D7	conserved Plasmodium protein, unknown function	2422
PF3D7_0417200	Plasmodium falciparum 3D7	bifunctional dihydrofolate reductase-thymidylate synthase	608
PF3D7_0417400	Plasmodium falciparum 3D7	conserved Plasmodium protein, unknown function	6769
PF3D7_0417500	Plasmodium falciparum 3D7	memo-like protein	296
PF3D7_0417600	Plasmodium falciparum 3D7	conserved Plasmodium protein, unknown function	807
PF3D7_0417800	Plasmodium falciparum 3D7	cdc2-related protein kinase 1	699
PF3D7_0418100	Plasmodium falciparum 3D7	protein SOC1, putative	1215
PF3D7_0418200	Plasmodium falciparum 3D7	eukaryotic translation initiation factor 3 subunit M, putative	429
PF3D7_0418300	Plasmodium falciparum 3D7	conserved Plasmodium protein, unknown function	992
PF3D7_0418500	Plasmodium falciparum 3D7	trafficking protein particle complex subunit 3, putative	187
PF3D7_0418600	Plasmodium falciparum 3D7	regulator of chromosome condensation, putative	2011
PF3D7_0418700	Plasmodium falciparum 3D7	RNA-binding protein NOB1, putative	569
PF3D7_0419400	Plasmodium falciparum 3D7	conserved Plasmodium protein, unknown function	2472
PF3D7_0419500	Plasmodium falciparum 3D7	conserved Plasmodium membrane protein, unknown function	536
PF3D7_0419600	Plasmodium falciparum 3D7	ran-specific GTPase-activating protein 1, putative	280
PF3D7_0419700	Plasmodium falciparum 3D7	apical merozoite protein	325
PF3D7_0419800	Plasmodium falciparum 3D7	60S ribosomal protein L7ae/L30e, putative	236
PF3D7_0419900	Plasmodium falciparum 3D7	phosphatidylinositol 4-kinase, putative	5035
PF3D7_0420000	Plasmodium falciparum 3D7	zinc finger protein, putative	3370
PF3D7_0420300	Plasmodium falciparum 3D7	AP2 domain transcription factor, putative	3473
PF3D7_0420400	Plasmodium falciparum 3D7	ribosome-recycling factor	266
PF3D7_0422000	Plasmodium falciparum 3D7	steroid dehydrogenase, putative	321
PF3D7_0422100	Plasmodium falciparum 3D7	transmembrane emp24 domain-containing protein, putative	385
PF3D7_0422200	Plasmodium falciparum 3D7	erythrocyte membrane-associated antigen	4261
PF3D7_0422300	Plasmodium falciparum 3D7	alpha tubulin 2	450
PF3D7_0422400	Plasmodium falciparum 3D7	40S ribosomal protein S19	170
PF3D7_0422500	Plasmodium falciparum 3D7	pre-mRNA-splicing helicase BRR2, putative	2874
PF3D7_0422600	Plasmodium falciparum 3D7	conserved Plasmodium protein, unknown function	140
PF3D7_0422700	Plasmodium falciparum 3D7	eukaryotic initiation factor 4A-III, putative	390
PF3D7_0423000	Plasmodium falciparum 3D7	conserved Plasmodium protein, unknown function	260
PF3D7_0423300	Plasmodium falciparum 3D7	conserved Plasmodium protein, unknown function	476
PF3D7_0423400	Plasmodium falciparum 3D7	apical asparagine-rich protein AARP	217
PF3D7_0423500	Plasmodium falciparum 3D7	glideosome associated protein with multiple membrane spans 2	372
PF3D7_0423600	Plasmodium falciparum 3D7	conserved Plasmodium protein, unknown function	1612
PF3D7_0423700	Plasmodium falciparum 3D7	early transcribed membrane protein 4	136
PF3D7_0423800	Plasmodium falciparum 3D7	cysteine-rich protective antigen	362
PF3D7_0424100	Plasmodium falciparum 3D7	reticulocyte binding protein homologue 5	526
PF3D7_0424200	Plasmodium falciparum 3D7	reticulocyte binding protein homologue 4	1716
PF3D7_0424500	Plasmodium falciparum 3D7	serine/threonine protein kinase, FIKK family	622
PF3D7_0424600	Plasmodium falciparum 3D7	Plasmodium exported protein (PHISTb)	309
PF3D7_0424700	Plasmodium falciparum 3D7	serine/threonine protein kinase, FIKK family	1222
PF3D7_0500800	Plasmodium falciparum 3D7	mature parasite-infected erythrocyte surface antigen	1434
PF3D7_0500900	Plasmodium falciparum 3D7	serine/threonine protein kinase, FIKK family	600
PF3D7_0501000	Plasmodium falciparum 3D7	Plasmodium exported protein, unknown function	260
PF3D7_0501100	Plasmodium falciparum 3D7	co-chaperone J domain protein JDP	402
PF3D7_0501200	Plasmodium falciparum 3D7	parasite-infected erythrocyte surface protein	408
PF3D7_0501300	Plasmodium falciparum 3D7	skeleton-binding protein 1	337
PF3D7_0501400	Plasmodium falciparum 3D7	interspersed repeat antigen	1720
PF3D7_0501500	Plasmodium falciparum 3D7	rhoptry-associated protein 3	400
PF3D7_0501600	Plasmodium falciparum 3D7	rhoptry-associated protein 2	398
PF3D7_0501800	Plasmodium falciparum 3D7	chromatin assembly factor 1 subunit A	1076
PF3D7_0502000	Plasmodium falciparum 3D7	vacuolar protein sorting-associated protein 11, putative	1272
PF3D7_0502400	Plasmodium falciparum 3D7	merozoite surface protein 8	597
PF3D7_0502600	Plasmodium falciparum 3D7	conserved Plasmodium protein, unknown function	889
PF3D7_0502900	Plasmodium falciparum 3D7	Tim10/DDP family zinc finger protein, putative	82
PF3D7_0503200	Plasmodium falciparum 3D7	cell division control protein 6, putative	979
PF3D7_0503300	Plasmodium falciparum 3D7	serine/arginine-rich splicing factor 12	308
PF3D7_0503400	Plasmodium falciparum 3D7	actin-depolymerizing factor 1	122
PF3D7_0503500	Plasmodium falciparum 3D7	protein kinase, putative	850
PF3D7_0503600	Plasmodium falciparum 3D7	myosin B	801
PF3D7_0503800	Plasmodium falciparum 3D7	60S ribosomal protein L31	120
PF3D7_0504000	Plasmodium falciparum 3D7	cation transporting P-ATPase	2393
PF3D7_0504400	Plasmodium falciparum 3D7	ATP-dependent helicase, putative	755
PF3D7_0504600	Plasmodium falciparum 3D7	2-oxoisovalerate dehydrogenase subunit beta, mitochondrial, putative	381
PF3D7_0504800	Plasmodium falciparum 3D7	conserved Plasmodium protein, unknown function	5639
PF3D7_0504900	Plasmodium falciparum 3D7	transmembrane protein TMEM222, putative	172
PF3D7_0505000	Plasmodium falciparum 3D7	MMS19-like protein, putative	2975
PF3D7_0505100	Plasmodium falciparum 3D7	trafficking protein particle complex subunit 8, putative	2754
PF3D7_0505200	Plasmodium falciparum 3D7	actin-like protein, putative	565
PF3D7_0505500	Plasmodium falciparum 3D7	DNA mismatch repair protein MSH6, putative	1350
PF3D7_0505700	Plasmodium falciparum 3D7	conserved Plasmodium membrane protein, unknown function	924
PF3D7_0505800	Plasmodium falciparum 3D7	small ubiquitin-related modifier	100
PF3D7_0505900	Plasmodium falciparum 3D7	mediator of RNA polymerase II transcription subunit 11, putative	126
PF3D7_0506000	Plasmodium falciparum 3D7	conserved Plasmodium protein, unknown function	246
PF3D7_0506100	Plasmodium falciparum 3D7	60S ribosomal subunit protein L24, putative	204
PF3D7_0506200	Plasmodium falciparum 3D7	TATA-box-binding protein	327
PF3D7_0506700	Plasmodium falciparum 3D7	GTPase-activating protein, putative	819
PF3D7_0506800	Plasmodium falciparum 3D7	transcription factor 25, putative	929
PF3D7_0506900	Plasmodium falciparum 3D7	rhomboid protease ROM4	759
PF3D7_0507100	Plasmodium falciparum 3D7	60S ribosomal protein L4	411
PF3D7_0507300	Plasmodium falciparum 3D7	subtilisin-like ookinete protein SOPT	893
PF3D7_0507500	Plasmodium falciparum 3D7	subtilisin-like protease 1	688
PF3D7_0507600	Plasmodium falciparum 3D7	protein CAF40, putative	652
PF3D7_0507700	Plasmodium falciparum 3D7	nuclear protein localization protein 4, putative	531
PF3D7_0507800	Plasmodium falciparum 3D7	conserved protein, unknown function	1527
PF3D7_0508000	Plasmodium falciparum 3D7	6-cysteine protein P38	349
PF3D7_0508100	Plasmodium falciparum 3D7	SET domain protein, putative	1674
PF3D7_0508300	Plasmodium falciparum 3D7	triose phosphate transporter	342
PF3D7_0508500	Plasmodium falciparum 3D7	ND6 protein, putative	2606
PF3D7_0508600	Plasmodium falciparum 3D7	conserved protein, unknown function	262
PF3D7_0508700	Plasmodium falciparum 3D7	pre-mRNA-processing ATP-dependent RNA helicase PRP5, putative	1490
PF3D7_0508800	Plasmodium falciparum 3D7	single-stranded DNA-binding protein	284
PF3D7_0508900	Plasmodium falciparum 3D7	protein AAP6	3134
PF3D7_0509000	Plasmodium falciparum 3D7	alpha-soluble NSF attachment protein, putative	298
PF3D7_0509100	Plasmodium falciparum 3D7	structural maintenance of chromosomes protein 4, putative	1708
PF3D7_0509500	Plasmodium falciparum 3D7	ERCC4 domain-containing protein, putative	444
PF3D7_0509800	Plasmodium falciparum 3D7	phosphatidylinositol 4-kinase beta	1559
PF3D7_0510100	Plasmodium falciparum 3D7	KH domain-containing protein, putative	2535
PF3D7_0510200	Plasmodium falciparum 3D7	peptidyl-prolyl cis-trans isomerase	747
PF3D7_0510500	Plasmodium falciparum 3D7	topoisomerase I	839
PF3D7_0510800	Plasmodium falciparum 3D7	WD repeat-containing protein, putative	642
PF3D7_0511000	Plasmodium falciparum 3D7	translationally-controlled tumor protein homolog	171
PF3D7_0511200	Plasmodium falciparum 3D7	stearoyl-CoA desaturase	949
PF3D7_0511300	Plasmodium falciparum 3D7	MORN repeat protein, putative	1417
PF3D7_0511500	Plasmodium falciparum 3D7	RNA pseudouridylate synthase, putative	10061
PF3D7_0511600	Plasmodium falciparum 3D7	apical rhoptry neck protein	208
PF3D7_0511700	Plasmodium falciparum 3D7	EKC/KEOPS complex subunit CGI121	179
PF3D7_0511800	Plasmodium falciparum 3D7	inositol-3-phosphate synthase	604
PF3D7_0512000	Plasmodium falciparum 3D7	prefoldin subunit 6	119
PF3D7_0512200	Plasmodium falciparum 3D7	glutathione synthetase	655
PF3D7_0512300	Plasmodium falciparum 3D7	CDK-activating kinase assembly factor MAT1	260
PF3D7_0512600	Plasmodium falciparum 3D7	ras-related protein Rab-1B	200
PF3D7_0512700	Plasmodium falciparum 3D7	orotate phosphoribosyltransferase	281
PF3D7_0512800	Plasmodium falciparum 3D7	conserved Plasmodium protein, unknown function	1644
PF3D7_0512900	Plasmodium falciparum 3D7	AKAP-like protein	265
PF3D7_0513100	Plasmodium falciparum 3D7	conserved protein, unknown function	251
PF3D7_0513200	Plasmodium falciparum 3D7	CPSF domain-containing protein, putative	2763
PF3D7_0513300	Plasmodium falciparum 3D7	purine nucleoside phosphorylase	245
PF3D7_0513600	Plasmodium falciparum 3D7	deoxyribodipyrimidine photo-lyase, putative	1113
PF3D7_0513800	Plasmodium falciparum 3D7	ras-related protein Rab-1A	207
PF3D7_0514200	Plasmodium falciparum 3D7	conserved Plasmodium protein, unknown function	867
PF3D7_0514600	Plasmodium falciparum 3D7	ribose-5-phosphate isomerase, putative	236
PF3D7_0514900	Plasmodium falciparum 3D7	conserved Plasmodium protein, unknown function	438
PF3D7_0515000	Plasmodium falciparum 3D7	pre-mRNA-splicing factor CWC2, putative	848
PF3D7_0515300	Plasmodium falciparum 3D7	phosphatidylinositol 3-kinase	2133
PF3D7_0515400	Plasmodium falciparum 3D7	conserved protein, unknown function	761
PF3D7_0515700	Plasmodium falciparum 3D7	glideosome-associated protein 40, putative	456
PF3D7_0515800	Plasmodium falciparum 3D7	BolA-like protein, putative	84
PF3D7_0515900	Plasmodium falciparum 3D7	NLI interacting factor-like phosphatase, putative	328
PF3D7_0516200	Plasmodium falciparum 3D7	40S ribosomal protein S11	151
PF3D7_0516300	Plasmodium falciparum 3D7	tRNA pseudouridine synthase, putative	681
PF3D7_0516400	Plasmodium falciparum 3D7	phosducin-like protein 1, putative	335
PF3D7_0516500	Plasmodium falciparum 3D7	major facilitator superfamily domain-containing protein, putative	442
PF3D7_0516600	Plasmodium falciparum 3D7	sporozoite surface antigen MB2	1610
PF3D7_0516700	Plasmodium falciparum 3D7	ubiquitin carboxyl-terminal hydrolase 2, putative	1332
PF3D7_0516800	Plasmodium falciparum 3D7	AP2 domain transcription factor AP2-O2, putative	2378
PF3D7_0516900	Plasmodium falciparum 3D7	60S ribosomal protein L2	260
PF3D7_0517000	Plasmodium falciparum 3D7	60S ribosomal protein L12, putative	165
PF3D7_0517300	Plasmodium falciparum 3D7	serine/arginine-rich splicing factor 1	298
PF3D7_0517400	Plasmodium falciparum 3D7	FACT complex subunit SPT16, putative	1141
PF3D7_0517700	Plasmodium falciparum 3D7	eukaryotic translation initiation factor 3 subunit B, putative	716
PF3D7_0517800	Plasmodium falciparum 3D7	apicortin	238
PF3D7_0517900	Plasmodium falciparum 3D7	zinc finger protein, putative	560
PF3D7_0518200	Plasmodium falciparum 3D7	SWIB/MDM2 domain-containing protein	131
PF3D7_0518300	Plasmodium falciparum 3D7	proteasome subunit beta type-1, putative	240
PF3D7_0518500	Plasmodium falciparum 3D7	ATP-dependent RNA helicase DDX23, putative	1123
PF3D7_0518600	Plasmodium falciparum 3D7	WD repeat-containing protein 26, putative	1276
PF3D7_0519200	Plasmodium falciparum 3D7	V-type proton ATPase 16 kDa proteolipid subunit	165
PF3D7_0519400	Plasmodium falciparum 3D7	40S ribosomal protein S24	133
PF3D7_0519500	Plasmodium falciparum 3D7	CCR4 domain-containing protein 1, putative	2488
PF3D7_0519600	Plasmodium falciparum 3D7	zinc finger protein, putative	755
PF3D7_0519700	Plasmodium falciparum 3D7	FoP domain-containing protein, putative	192
PF3D7_0519800	Plasmodium falciparum 3D7	EELM2 domain-containing protein, putative	668
PF3D7_0519900	Plasmodium falciparum 3D7	conserved protein, unknown function	525
PF3D7_0520000	Plasmodium falciparum 3D7	40S ribosomal protein S9, putative	189
PF3D7_0520100	Plasmodium falciparum 3D7	protein phosphatase PPM9, putative	706
PF3D7_0520200	Plasmodium falciparum 3D7	mediator of RNA polymerase II transcription subunit 17, putative	697
PF3D7_0520300	Plasmodium falciparum 3D7	U6 snRNA-associated Sm-like protein LSm2, putative	103
PF3D7_0520400	Plasmodium falciparum 3D7	single-stranded DNA-binding protein, putative	301
PF3D7_0520500	Plasmodium falciparum 3D7	phosphomethylpyrimidine kinase, putative	310
PF3D7_0520600	Plasmodium falciparum 3D7	bis(5'-nucleosyl)-tetraphosphatase [asymmetrical]	152
PF3D7_0520700	Plasmodium falciparum 3D7	CDC73 domain-containing protein, putative	974
PF3D7_0520800	Plasmodium falciparum 3D7	conserved protein, unknown function	2054
PF3D7_0520900	Plasmodium falciparum 3D7	adenosylhomocysteinase	479
PF3D7_0521000	Plasmodium falciparum 3D7	conserved Plasmodium protein, unknown function	518
PF3D7_0521400	Plasmodium falciparum 3D7	conserved protein, unknown function	562
PF3D7_0521700	Plasmodium falciparum 3D7	ATP-dependent RNA helicase DDX1, putative	841
PF3D7_0521900	Plasmodium falciparum 3D7	conserved Plasmodium protein, unknown function	1775
PF3D7_0522100	Plasmodium falciparum 3D7	conserved Plasmodium protein, unknown function	763
PF3D7_0522200	Plasmodium falciparum 3D7	transcription initiation factor TFIID subunit 10, putative	116
PF3D7_0522300	Plasmodium falciparum 3D7	18S rRNA (guanine-N(7))-methyltransferase, putative	274
PF3D7_0522400	Plasmodium falciparum 3D7	conserved Plasmodium protein, unknown function	9307
PF3D7_0522600	Plasmodium falciparum 3D7	magnesium transporter NIPA, putative	483
PF3D7_0522800	Plasmodium falciparum 3D7	pre-mRNA-splicing factor BUD31, putative	147
PF3D7_0523000	Plasmodium falciparum 3D7	multidrug resistance protein 1	1419
PF3D7_0523100	Plasmodium falciparum 3D7	mitochondrial-processing peptidase subunit alpha, putative	534
PF3D7_0523400	Plasmodium falciparum 3D7	DnaJ protein, putative	533
PF3D7_0523800	Plasmodium falciparum 3D7	food vacuole resident transporter 1	684
PF3D7_0523900	Plasmodium falciparum 3D7	MerC domain-containing protein, putative	203
PF3D7_0524000	Plasmodium falciparum 3D7	karyopherin beta	1123
PF3D7_0524300	Plasmodium falciparum 3D7	alpha- and gamma-adaptin-binding protein p34, putative	406
PF3D7_0524400	Plasmodium falciparum 3D7	ribosome-interacting GTPase 1, putative	365
PF3D7_0524500	Plasmodium falciparum 3D7	conserved Plasmodium protein, unknown function	123
PF3D7_0524600	Plasmodium falciparum 3D7	50S ribosomal protein L12, apicoplast, putative	257
PF3D7_0524800	Plasmodium falciparum 3D7	ubiquitin fusion degradation protein 1, putative	700
PF3D7_0525000	Plasmodium falciparum 3D7	zinc finger protein, putative	704
PF3D7_0525100	Plasmodium falciparum 3D7	acyl-CoA synthetase	673
PF3D7_0525200	Plasmodium falciparum 3D7	structural maintenance of chromosomes protein 6, putative	1849
PF3D7_0525300	Plasmodium falciparum 3D7	conserved protein, unknown function	481
PF3D7_0525400	Plasmodium falciparum 3D7	7-helix-1 protein	467
PF3D7_0525800	Plasmodium falciparum 3D7	inner membrane complex protein 1g, putative	300
PF3D7_0526200	Plasmodium falciparum 3D7	ADP-ribosylation factor GTPase-activating protein 2	506
PF3D7_0526400	Plasmodium falciparum 3D7	conserved Plasmodium protein, unknown function	361
PF3D7_0526500	Plasmodium falciparum 3D7	Suf domain-containing protein, putative	1384
PF3D7_0526600	Plasmodium falciparum 3D7	conserved Plasmodium protein, unknown function	4524
PF3D7_0526700	Plasmodium falciparum 3D7	conserved protein, unknown function	796
PF3D7_0526800	Plasmodium falciparum 3D7	conserved Plasmodium protein, unknown function	368
PF3D7_0526900	Plasmodium falciparum 3D7	transmembrane emp24 domain-containing protein, putative	214
PF3D7_0527000	Plasmodium falciparum 3D7	DNA replication licensing factor MCM3, putative	962
PF3D7_0527100	Plasmodium falciparum 3D7	ubiquitin-conjugating enzyme E2 13	152
PF3D7_0527200	Plasmodium falciparum 3D7	ubiquitin carboxyl-terminal hydrolase 14	605
PF3D7_0527500	Plasmodium falciparum 3D7	Hsc70-interacting protein	458
PF3D7_0527600	Plasmodium falciparum 3D7	conserved Plasmodium protein, unknown function	455
PF3D7_0527900	Plasmodium falciparum 3D7	ATP-dependent RNA helicase DDX41, putative	665
PF3D7_0528100	Plasmodium falciparum 3D7	AP-1/2 complex subunit beta, putative	929
PF3D7_0528200	Plasmodium falciparum 3D7	eukaryotic translation initiation factor 3 subunit E, putative	517
PF3D7_0528400	Plasmodium falciparum 3D7	palmitoyltransferase DHHC7	406
PF3D7_0528700	Plasmodium falciparum 3D7	peptidyl-prolyl cis-trans isomerase	204
PF3D7_0528800	Plasmodium falciparum 3D7	nuclear GTP-binding protein, putative	537
PF3D7_0529000	Plasmodium falciparum 3D7	T-cell immunomodulatory protein homolog, putative	719
PF3D7_0529400	Plasmodium falciparum 3D7	apicomplexan kinetochore protein 5, putative	1582
PF3D7_0529500	Plasmodium falciparum 3D7	cell cycle regulator protein, putative	179
PF3D7_0529800	Plasmodium falciparum 3D7	conserved Plasmodium protein, unknown function	1906
PF3D7_0530000	Plasmodium falciparum 3D7	conserved Plasmodium protein, unknown function	97
PF3D7_0530100	Plasmodium falciparum 3D7	SNARE protein, putative	225
PF3D7_0530200	Plasmodium falciparum 3D7	phosphoenolpyruvate/phosphate translocator	524
PF3D7_0530300	Plasmodium falciparum 3D7	PhIL1-interacting candidate PIC6	1446
PF3D7_0530900	Plasmodium falciparum 3D7	formin 1	2675
PF3D7_0531100	Plasmodium falciparum 3D7	conserved Plasmodium protein, unknown function	2698
PF3D7_0531300	Plasmodium falciparum 3D7	conserved Plasmodium protein, unknown function	295
PF3D7_0532100	Plasmodium falciparum 3D7	early transcribed membrane protein 5	181
PF3D7_0532300	Plasmodium falciparum 3D7	Plasmodium exported protein (PHISTb), unknown function	509
PF3D7_0532400	Plasmodium falciparum 3D7	lysine-rich membrane-associated PHISTb protein	528
PF3D7_0532500	Plasmodium falciparum 3D7	Plasmodium exported protein, unknown function	121
PF3D7_0600200	Plasmodium falciparum 3D7	erythrocyte membrane protein 1, PfEMP1	2879
PF3D7_0600400	Plasmodium falciparum 3D7	erythrocyte membrane protein 1, PfEMP1	1325
PF3D7_0601500	Plasmodium falciparum 3D7	Plasmodium exported protein (PHISTb), unknown function	467
PF3D7_0601600	Plasmodium falciparum 3D7	tetratricopeptide repeat protein, putative	286
PF3D7_0601900	Plasmodium falciparum 3D7	conserved Plasmodium protein, unknown function	128
PF3D7_0602000	Plasmodium falciparum 3D7	zinc finger protein, putative	1437
PF3D7_0602100	Plasmodium falciparum 3D7	ATP-dependent RNA helicase MTR4	1350
PF3D7_0602200	Plasmodium falciparum 3D7	MYND-type zinc finger protein, putative	252
PF3D7_0602400	Plasmodium falciparum 3D7	elongation factor G	937
PF3D7_0602500	Plasmodium falciparum 3D7	geranylgeranyl transferase type-2 subunit beta, putative	379
PF3D7_0602600	Plasmodium falciparum 3D7	SAC3 domain-containing protein, putative	1297
PF3D7_0602900	Plasmodium falciparum 3D7	conserved Plasmodium protein, unknown function	470
PF3D7_0603000	Plasmodium falciparum 3D7	SDE2 domain-containing protein, putative	592
PF3D7_0603100	Plasmodium falciparum 3D7	RNA-binding protein, putative	452
PF3D7_0603300	Plasmodium falciparum 3D7	dihydroorotate dehydrogenase	569
PF3D7_0603400	Plasmodium falciparum 3D7	trophozoite exported protein 1	1103
PF3D7_0603500	Plasmodium falciparum 3D7	cation/H+ antiporter	441
PF3D7_0603600	Plasmodium falciparum 3D7	male development protein MD4, putative	2368
PF3D7_0603800	Plasmodium falciparum 3D7	NdP2 protein, putative	1826
PF3D7_0603900	Plasmodium falciparum 3D7	conserved Plasmodium protein, unknown function	375
PF3D7_0604000	Plasmodium falciparum 3D7	conserved Plasmodium protein, unknown function	2010
PF3D7_0604100	Plasmodium falciparum 3D7	AP2 domain transcription factor	1979
PF3D7_0604300	Plasmodium falciparum 3D7	conserved Plasmodium protein, unknown function	773
PF3D7_0604500	Plasmodium falciparum 3D7	GYF domain-containing protein, putative	2874
PF3D7_0604600	Plasmodium falciparum 3D7	DNA helicase, putative	1712
PF3D7_0605100	Plasmodium falciparum 3D7	KH domain-containing protein, putative	755
PF3D7_0605300	Plasmodium falciparum 3D7	serine/threonine protein kinase ARK1	353
PF3D7_0605500	Plasmodium falciparum 3D7	cyclin dependent kinase binding protein, putative	607
PF3D7_0605800	Plasmodium falciparum 3D7	DNA repair protein RAD50, putative	2236
PF3D7_0605900	Plasmodium falciparum 3D7	elongation of fatty acids protein, putative	293
PF3D7_0606000	Plasmodium falciparum 3D7	protein KIC1	1063
PF3D7_0606100	Plasmodium falciparum 3D7	RNA-binding protein, putative	582
PF3D7_0606200	Plasmodium falciparum 3D7	ubiquitin-conjugating enzyme E2 PEX4, putative	155
PF3D7_0606500	Plasmodium falciparum 3D7	polypyrimidine tract-binding protein, putative	663
PF3D7_0606600	Plasmodium falciparum 3D7	WD repeat-containing protein, putative	2414
PF3D7_0606700	Plasmodium falciparum 3D7	coatomer alpha subunit, putative	1512
PF3D7_0606800	Plasmodium falciparum 3D7	VFT protein	299
PF3D7_0606900	Plasmodium falciparum 3D7	glutaredoxin-like protein	219
PF3D7_0607000	Plasmodium falciparum 3D7	translation initiation factor IF-2, putative	977
PF3D7_0607200	Plasmodium falciparum 3D7	RING zinc finger protein, putative	429
PF3D7_0607400	Plasmodium falciparum 3D7	G-protein associated signal transduction protein, putative	633
PF3D7_0607600	Plasmodium falciparum 3D7	spindle assembly abnormal protein 6, putative	861
PF3D7_0607700	Plasmodium falciparum 3D7	conserved Plasmodium protein, unknown function	2752
PF3D7_0607800	Plasmodium falciparum 3D7	GTP-binding protein, putative	674
PF3D7_0608000	Plasmodium falciparum 3D7	diphthine methyltransferase, putative	345
PF3D7_0608310	Plasmodium falciparum 3D7	sorting assembly machinery 50 kDa subunit, putative	453
PF3D7_0608500	Plasmodium falciparum 3D7	proteasome subunit alpha type-2, putative	235
PF3D7_0608700	Plasmodium falciparum 3D7	T-complex protein 1 subunit zeta	543
PF3D7_0608800	Plasmodium falciparum 3D7	ornithine aminotransferase	414
PF3D7_0608900	Plasmodium falciparum 3D7	conserved Plasmodium protein, unknown function	995
PF3D7_0609000	Plasmodium falciparum 3D7	nucleoporin NUP637, putative	6077
PF3D7_0609100	Plasmodium falciparum 3D7	zinc transporter ZIP1, putative	358
PF3D7_0609300	Plasmodium falciparum 3D7	conserved Plasmodium protein, unknown function	987
PF3D7_0609600	Plasmodium falciparum 3D7	conserved Plasmodium protein, unknown function	1257
PF3D7_0609700	Plasmodium falciparum 3D7	protein KIC6	1901
PF3D7_0609800	Plasmodium falciparum 3D7	palmitoyltransferase DHHC2, putative	284
PF3D7_0610200	Plasmodium falciparum 3D7	RNA-binding protein 25, putative	960
PF3D7_0610400	Plasmodium falciparum 3D7	histone H3	136
PF3D7_0610600	Plasmodium falciparum 3D7	calcium-dependent protein kinase 2	513
PF3D7_0610700	Plasmodium falciparum 3D7	conserved Plasmodium protein, unknown function	87
PF3D7_0610800	Plasmodium falciparum 3D7	transketolase	672
PF3D7_0610900	Plasmodium falciparum 3D7	transcription elongation factor SPT5, putative	1280
PF3D7_0611300	Plasmodium falciparum 3D7	ATP synthase-associated protein, putative	280
PF3D7_0611400	Plasmodium falciparum 3D7	SWI/SNF-related matrix-associated actin-dependent regulator of chromatin	830
PF3D7_0611600	Plasmodium falciparum 3D7	basal complex transmembrane protein 1	650
PF3D7_0611700	Plasmodium falciparum 3D7	60S ribosomal protein L39	51
PF3D7_0611800	Plasmodium falciparum 3D7	conserved Plasmodium protein, unknown function	3248
PF3D7_0612100	Plasmodium falciparum 3D7	eukaryotic translation initiation factor 3 subunit L, putative	656
PF3D7_0612200	Plasmodium falciparum 3D7	leucine-rich repeat protein	1864
PF3D7_0612400	Plasmodium falciparum 3D7	peptidyl-tRNA hydrolase, putative	236
PF3D7_0612700	Plasmodium falciparum 3D7	6-cysteine protein P12	347
PF3D7_0612900	Plasmodium falciparum 3D7	nucleolar GTP-binding protein 1, putative	686
PF3D7_0613100	Plasmodium falciparum 3D7	conserved Plasmodium protein, unknown function	78
PF3D7_0613300	Plasmodium falciparum 3D7	rhoptry protein ROP14	1422
PF3D7_0613500	Plasmodium falciparum 3D7	AP-3 complex subunit beta, putative	1363
PF3D7_0613700	Plasmodium falciparum 3D7	syntaxin-binding protein, putative	703
PF3D7_0613800	Plasmodium falciparum 3D7	AP2 domain transcription factor, putative	4109
PF3D7_0613900	Plasmodium falciparum 3D7	myosin E, putative	2153
PF3D7_0614000	Plasmodium falciparum 3D7	thiamine-phosphate synthase, putative	538
PF3D7_0614100	Plasmodium falciparum 3D7	filamin domain-containing protein, putative	935
PF3D7_0614200	Plasmodium falciparum 3D7	cytosolic Fe-S cluster assembly factor NAR1, putative	910
PF3D7_0614300	Plasmodium falciparum 3D7	major facilitator superfamily-related transporter, putative	853
PF3D7_0614400	Plasmodium falciparum 3D7	pre-mRNA-splicing factor CWF7, putative	255
PF3D7_0614500	Plasmodium falciparum 3D7	60S ribosomal protein L19	182
PF3D7_0614700	Plasmodium falciparum 3D7	F-box protein FBXO6, putative	604
PF3D7_0614900	Plasmodium falciparum 3D7	conserved Plasmodium membrane protein, unknown function	1096
PF3D7_0615400	Plasmodium falciparum 3D7	ribonuclease, putative	2729
PF3D7_0615700	Plasmodium falciparum 3D7	THO complex subunit 4, putative	156
PF3D7_0615800	Plasmodium falciparum 3D7	conserved oligomeric Golgi complex subunit 4, putative	1185
PF3D7_0615900	Plasmodium falciparum 3D7	protein phosphatase, putative	1806
PF3D7_0616000	Plasmodium falciparum 3D7	pyridoxal kinase	497
PF3D7_0616200	Plasmodium falciparum 3D7	kinetochore protein NDC80	591
PF3D7_0616300	Plasmodium falciparum 3D7	conserved Plasmodium protein, unknown function	227
PF3D7_0616600	Plasmodium falciparum 3D7	conserved protein, unknown function	625
PF3D7_0616800	Plasmodium falciparum 3D7	malate:quinone oxidoreductase	521
PF3D7_0616900	Plasmodium falciparum 3D7	conserved Plasmodium protein, unknown function	1321
PF3D7_0617000	Plasmodium falciparum 3D7	mitochondrial import receptor subunit TOM40, putative	377
PF3D7_0617100	Plasmodium falciparum 3D7	AP-2 complex subunit alpha, putative	1236
PF3D7_0617200	Plasmodium falciparum 3D7	BFR1 domain-containing protein, putative	446
PF3D7_0617300	Plasmodium falciparum 3D7	RNA-binding protein, putative	139
PF3D7_0617600	Plasmodium falciparum 3D7	stevor	302
PF3D7_0617800	Plasmodium falciparum 3D7	histone H2A	132
PF3D7_0617900	Plasmodium falciparum 3D7	histone H3 variant	136
PF3D7_0618000	Plasmodium falciparum 3D7	conserved Plasmodium membrane protein, unknown function	795
PF3D7_0618200	Plasmodium falciparum 3D7	conserved protein, unknown function	199
PF3D7_0618300	Plasmodium falciparum 3D7	60S ribosomal protein L27a, putative	148
PF3D7_0618500	Plasmodium falciparum 3D7	malate dehydrogenase	313
PF3D7_0618600	Plasmodium falciparum 3D7	rhomboid protease ROM10	274
PF3D7_0618700	Plasmodium falciparum 3D7	trafficking protein particle complex subunit 6A, putative	284
PF3D7_0618900	Plasmodium falciparum 3D7	phosphatidylinositol N-acetylglucosaminyltransferase subunit GPI1	729
PF3D7_0619000	Plasmodium falciparum 3D7	FPL domain-containing protein, putative	1796
PF3D7_0619400	Plasmodium falciparum 3D7	cell division cycle protein 48 homologue, putative	828
PF3D7_0619500	Plasmodium falciparum 3D7	acyl-CoA synthetase	1392
PF3D7_0619800	Plasmodium falciparum 3D7	WD repeat-containing protein, putative	2530
PF3D7_0619900	Plasmodium falciparum 3D7	splicing factor 3A subunit 2, putative	233
PF3D7_0620400	Plasmodium falciparum 3D7	merozoite surface protein 10	525
PF3D7_0621000	Plasmodium falciparum 3D7	conserved Plasmodium protein, unknown function	844
PF3D7_0621100	Plasmodium falciparum 3D7	tetratricopeptide repeat protein, putative	1354
PF3D7_0621200	Plasmodium falciparum 3D7	pyridoxine biosynthesis protein PDX1	301
PF3D7_0621500	Plasmodium falciparum 3D7	ribonuclease P/MRP protein subunit RPP1, putative	343
PF3D7_0621800	Plasmodium falciparum 3D7	nascent polypeptide-associated complex subunit alpha, putative	184
PF3D7_0621900	Plasmodium falciparum 3D7	signal recognition particle subunit SRP68, putative	776
PF3D7_0622100	Plasmodium falciparum 3D7	conserved Plasmodium protein, unknown function	1340
PF3D7_0622200	Plasmodium falciparum 3D7	tRNA-2-methylthio-N(6)-dimethylallyladenosine synthase	860
PF3D7_0622500	Plasmodium falciparum 3D7	RNA methyltransferase, putative	434
PF3D7_0622600	Plasmodium falciparum 3D7	cytochrome b-c1 complex subunit 9, putative	96
PF3D7_0622800	Plasmodium falciparum 3D7	leucine--tRNA ligase, putative	1447
PF3D7_0622900	Plasmodium falciparum 3D7	AP2 domain transcription factor AP2Tel	1989
PF3D7_0623000	Plasmodium falciparum 3D7	chorismate synthase	527
PF3D7_0623100	Plasmodium falciparum 3D7	nuclear polyadenylated RNA-binding protein NAB2, putative	786
PF3D7_0623500	Plasmodium falciparum 3D7	superoxide dismutase [Fe]	266
PF3D7_0623600	Plasmodium falciparum 3D7	splicing factor-like protein 1, putative	615
PF3D7_0623800	Plasmodium falciparum 3D7	tyrosine kinase-like protein, putative	2404
PF3D7_0623900	Plasmodium falciparum 3D7	ribonuclease H2 subunit A, putative	288
PF3D7_0624000	Plasmodium falciparum 3D7	hexokinase	493
PF3D7_0624200	Plasmodium falciparum 3D7	SURP domain-containing protein, putative	341
PF3D7_0624400	Plasmodium falciparum 3D7	conserved protein, unknown function	607
PF3D7_0624600	Plasmodium falciparum 3D7	ISWI chromatin-remodeling complex ATPase	2719
PF3D7_0625000	Plasmodium falciparum 3D7	sphingomyelin synthase 1, putative	439
PF3D7_0625200	Plasmodium falciparum 3D7	conserved Plasmodium protein, unknown function	385
PF3D7_0625400	Plasmodium falciparum 3D7	conserved Plasmodium protein, unknown function	412
PF3D7_0625600	Plasmodium falciparum 3D7	poly(A) polymerase PAP, putative	631
PF3D7_0625800	Plasmodium falciparum 3D7	conserved Plasmodium protein, unknown function	642
PF3D7_0626000	Plasmodium falciparum 3D7	conserved Plasmodium protein, unknown function	1751
PF3D7_0626400	Plasmodium falciparum 3D7	CRAL/TRIO domain-containing protein, putative	1159
PF3D7_0626600	Plasmodium falciparum 3D7	conserved Plasmodium protein, unknown function	145
PF3D7_0626700	Plasmodium falciparum 3D7	ATPase	372
PF3D7_0626800	Plasmodium falciparum 3D7	pyruvate kinase	511
PF3D7_0627100	Plasmodium falciparum 3D7	ankyrin-repeat protein, putative	1712
PF3D7_0627300	Plasmodium falciparum 3D7	E3 ubiquitin-protein ligase RNF5, putative	449
PF3D7_0627500	Plasmodium falciparum 3D7	protein DJ-1	189
PF3D7_0627700	Plasmodium falciparum 3D7	transportin	1147
PF3D7_0627800	Plasmodium falciparum 3D7	acetyl-CoA synthetase	997
PF3D7_0628100	Plasmodium falciparum 3D7	HECT domain-containing protein 1, putative	10287
PF3D7_0628200	Plasmodium falciparum 3D7	eukaryotic translation initiation factor 2-alpha kinase	3072
PF3D7_0628300	Plasmodium falciparum 3D7	choline/ethanolaminephosphotransferase, putative	391
PF3D7_0628500	Plasmodium falciparum 3D7	conserved Plasmodium protein, unknown function	316
PF3D7_0628600	Plasmodium falciparum 3D7	DNA methyltransferase 1-associated protein 1, putative	385
PF3D7_0628900	Plasmodium falciparum 3D7	RAP protein, putative	1442
PF3D7_0629000	Plasmodium falciparum 3D7	glucosamine 6-phosphate N-acetyltransferase	291
PF3D7_0629100	Plasmodium falciparum 3D7	nicotinate phosphoribosyltransferase, putative	665
PF3D7_0629200	Plasmodium falciparum 3D7	DnaJ protein, putative	380
PF3D7_0629400	Plasmodium falciparum 3D7	polyadenylate-binding protein 3, putative	780
PF3D7_0629500	Plasmodium falciparum 3D7	amino acid transporter AAT1	606
PF3D7_0629600	Plasmodium falciparum 3D7	ribosomal RNA-processing protein 7, putative	259
PF3D7_0629700	Plasmodium falciparum 3D7	SET domain protein, putative	6753
PF3D7_0629800	Plasmodium falciparum 3D7	cullin-2, putative	1129
PF3D7_0629900	Plasmodium falciparum 3D7	CRAL/TRIO domain-containing protein, putative	328
PF3D7_0630300	Plasmodium falciparum 3D7	DNA polymerase epsilon catalytic subunit A, putative	2907
PF3D7_0630400	Plasmodium falciparum 3D7	conserved Plasmodium protein, unknown function	389
PF3D7_0630500	Plasmodium falciparum 3D7	ribosome biogenesis protein YTM1, putative	498
PF3D7_0630600	Plasmodium falciparum 3D7	deubiquitinating enzyme MINDY, putative	935
PF3D7_0632500	Plasmodium falciparum 3D7	erythrocyte membrane protein 1, PfEMP1	3954
PF3D7_0701600	Plasmodium falciparum 3D7	Pfmc-2TM Maurer's cleft two transmembrane protein	235
PF3D7_0702300	Plasmodium falciparum 3D7	sporozoite threonine and asparagine-rich protein	594
PF3D7_0702400	Plasmodium falciparum 3D7	small exported membrane protein 1	123
PF3D7_0702500	Plasmodium falciparum 3D7	Plasmodium exported protein, unknown function	253
PF3D7_0703000	Plasmodium falciparum 3D7	conserved Plasmodium protein, unknown function	1843
PF3D7_0703200	Plasmodium falciparum 3D7	conserved Plasmodium protein, unknown function	1540
PF3D7_0703500	Plasmodium falciparum 3D7	erythrocyte membrane-associated antigen	2299
PF3D7_0703600	Plasmodium falciparum 3D7	conserved protein, unknown function	262
PF3D7_0703700	Plasmodium falciparum 3D7	conserved protein, unknown function	249
PF3D7_0703900	Plasmodium falciparum 3D7	conserved Plasmodium membrane protein, unknown function	4358
PF3D7_0704000	Plasmodium falciparum 3D7	conserved Plasmodium membrane protein, unknown function	3268
PF3D7_0704100	Plasmodium falciparum 3D7	basal complex transmembrane protein 2	3559
PF3D7_0704200	Plasmodium falciparum 3D7	RNA cytosine C(5)-methyltransferase, putative	1193
PF3D7_0704300	Plasmodium falciparum 3D7	basal complex protein BLEB	1852
PF3D7_0704400	Plasmodium falciparum 3D7	phosphoinositide-binding protein, putative	1010
PF3D7_0704600	Plasmodium falciparum 3D7	HECT-type E3 ubiquitin ligase UT	3893
PF3D7_0704800	Plasmodium falciparum 3D7	protein phosphatase PPM12, putative	1297
PF3D7_0705000	Plasmodium falciparum 3D7	mRNA cap guanine-N7 methyltransferase, putative	1213
PF3D7_0705100	Plasmodium falciparum 3D7	conserved Plasmodium protein, unknown function	989
PF3D7_0705200	Plasmodium falciparum 3D7	conserved Plasmodium protein, unknown function	1532
PF3D7_0705300	Plasmodium falciparum 3D7	origin recognition complex subunit 2	825
PF3D7_0705400	Plasmodium falciparum 3D7	DNA replication licensing factor MCM7	821
PF3D7_0705500	Plasmodium falciparum 3D7	inositol-phosphate phosphatase, putative	2814
PF3D7_0706000	Plasmodium falciparum 3D7	importin-7, putative	1229
PF3D7_0706300	Plasmodium falciparum 3D7	apicomplexan kinetochore protein 11, putative	118
PF3D7_0706400	Plasmodium falciparum 3D7	60S ribosomal protein L37	92
PF3D7_0706500	Plasmodium falciparum 3D7	conserved Plasmodium protein, unknown function	1706
PF3D7_0707200	Plasmodium falciparum 3D7	conserved Plasmodium protein, unknown function	2129
PF3D7_0707300	Plasmodium falciparum 3D7	rhoptry-associated membrane antigen	861
PF3D7_0707400	Plasmodium falciparum 3D7	ATPase family AAA domain-containing protein 3A, putative	663
PF3D7_0707500	Plasmodium falciparum 3D7	conserved Plasmodium protein, unknown function	1601
PF3D7_0707600	Plasmodium falciparum 3D7	mediator of RNA polymerase II transcription subunit 10, putative	244
PF3D7_0707700	Plasmodium falciparum 3D7	E3 ubiquitin-protein ligase, putative	961
PF3D7_0708000	Plasmodium falciparum 3D7	cytoskeleton associated protein, putative	868
PF3D7_0708300	Plasmodium falciparum 3D7	EKC/KEOPS complex subunit BUD32	229
PF3D7_0708400	Plasmodium falciparum 3D7	heat shock protein 90	745
PF3D7_0708500	Plasmodium falciparum 3D7	heat shock protein 86 family protein	912
PF3D7_0708800	Plasmodium falciparum 3D7	heat shock protein 110	873
PF3D7_0708900	Plasmodium falciparum 3D7	protein SCO1, putative	317
PF3D7_0709000	Plasmodium falciparum 3D7	chloroquine resistance transporter	424
PF3D7_0709200	Plasmodium falciparum 3D7	glutaredoxin-like protein	272
PF3D7_0709300	Plasmodium falciparum 3D7	mediator of RNA polymerase II transcription subunit 14, putative	2729
PF3D7_0709400	Plasmodium falciparum 3D7	Cg7 protein	1281
PF3D7_0709700	Plasmodium falciparum 3D7	prodrug activation and resistance esterase	368
PF3D7_0710000	Plasmodium falciparum 3D7	conserved Plasmodium protein, unknown function	3267
PF3D7_0710100	Plasmodium falciparum 3D7	conserved protein, unknown function	459
PF3D7_0710200	Plasmodium falciparum 3D7	conserved Plasmodium protein, unknown function	2910
PF3D7_0710600	Plasmodium falciparum 3D7	60S ribosomal protein L34	150
PF3D7_0710800	Plasmodium falciparum 3D7	protein transport protein USE1, putative	376
PF3D7_0711000	Plasmodium falciparum 3D7	AAA family ATPase, CDC48 subfamily	1229
PF3D7_0711400	Plasmodium falciparum 3D7	histone deacetylase complex subunit SAP18, putative	728
PF3D7_0711500	Plasmodium falciparum 3D7	regulator of chromosome condensation, putative	688
PF3D7_0712400	Plasmodium falciparum 3D7	erythrocyte membrane protein 1, PfEMP1	2064
PF3D7_0713700	Plasmodium falciparum 3D7	conserved Plasmodium protein, unknown function	209
PF3D7_0713900	Plasmodium falciparum 3D7	conserved Plasmodium protein, unknown function	3569
PF3D7_0714000	Plasmodium falciparum 3D7	histone H2B variant	123
PF3D7_0714200	Plasmodium falciparum 3D7	conserved Plasmodium protein, unknown function	1361
PF3D7_0714300	Plasmodium falciparum 3D7	palmitoyltransferase DHHC4, putative	1321
PF3D7_0714500	Plasmodium falciparum 3D7	transcription elongation factor s-II, putative	403
PF3D7_0714600	Plasmodium falciparum 3D7	conserved protein, unknown function	575
PF3D7_0715000	Plasmodium falciparum 3D7	4-nitrophenylphosphatase	322
PF3D7_0715200	Plasmodium falciparum 3D7	conserved Plasmodium protein, unknown function	2206
PF3D7_0715300	Plasmodium falciparum 3D7	calcium/calmodulin-dependent protein kinase, putative	517
PF3D7_0715600	Plasmodium falciparum 3D7	GTP-binding translation elongation factor tu family protein, putative	754
PF3D7_0715800	Plasmodium falciparum 3D7	drug/metabolite transporter DMT1, putative	434
PF3D7_0715900	Plasmodium falciparum 3D7	cation diffusion facilitator family protein, putative	556
PF3D7_0716000	Plasmodium falciparum 3D7	RNA-binding protein, putative	1125
PF3D7_0716100	Plasmodium falciparum 3D7	protein SDA1, putative	1069
PF3D7_0716200	Plasmodium falciparum 3D7	PDCD2 domain-containing protein, putative	832
PF3D7_0716300	Plasmodium falciparum 3D7	conserved protein, unknown function	522
PF3D7_0716400	Plasmodium falciparum 3D7	transcription initiation factor IIA subunit 1, putative	174
PF3D7_0716800	Plasmodium falciparum 3D7	eukaryotic translation initiation factor 3 subunit I, putative	327
PF3D7_0717100	Plasmodium falciparum 3D7	CRAL/TRIO domain-containing protein, putative	912
PF3D7_0717200	Plasmodium falciparum 3D7	conserved Plasmodium protein, unknown function	431
PF3D7_0717300	Plasmodium falciparum 3D7	transcription initiation factor IIE subunit alpha, putative	392
PF3D7_0717400	Plasmodium falciparum 3D7	queuine tRNA-ribosyltransferase, putative	751
PF3D7_0717500	Plasmodium falciparum 3D7	calcium-dependent protein kinase 4	528
PF3D7_0717600	Plasmodium falciparum 3D7	inner membrane complex protein, putative	1053
PF3D7_0717700	Plasmodium falciparum 3D7	serine--tRNA ligase, putative	539
PF3D7_0718000	Plasmodium falciparum 3D7	dynein heavy chain, putative	5846
PF3D7_0718100	Plasmodium falciparum 3D7	exported serine/threonine protein kinase	2695
PF3D7_0718500	Plasmodium falciparum 3D7	prefoldin subunit 3, putative	192
PF3D7_0719000	Plasmodium falciparum 3D7	translation machinery-associated protein, putative	153
PF3D7_0719300	Plasmodium falciparum 3D7	actin-related protein ARP6	1032
PF3D7_0719400	Plasmodium falciparum 3D7	conserved Plasmodium protein, unknown function	1731
PF3D7_0719500	Plasmodium falciparum 3D7	cell division control protein CDC50A	471
PF3D7_0719600	Plasmodium falciparum 3D7	60S ribosomal protein L11a, putative	173
PF3D7_0719700	Plasmodium falciparum 3D7	40S ribosomal protein S10, putative	137
PF3D7_0719900	Plasmodium falciparum 3D7	conserved Plasmodium membrane protein, unknown function	3401
PF3D7_0720200	Plasmodium falciparum 3D7	conserved protein, unknown function	121
PF3D7_0720400	Plasmodium falciparum 3D7	apoptosis-inducing factor, putative	642
PF3D7_0720700	Plasmodium falciparum 3D7	phosphoinositide-binding protein PX1	2166
PF3D7_0720800	Plasmodium falciparum 3D7	Ham1-like protein, putative	198
PF3D7_0720900	Plasmodium falciparum 3D7	tetratricopeptide repeat protein, putative	265
PF3D7_0721000	Plasmodium falciparum 3D7	conserved Plasmodium membrane protein, unknown function	3459
PF3D7_0721100	Plasmodium falciparum 3D7	conserved protein, unknown function	244
PF3D7_0721200	Plasmodium falciparum 3D7	conserved Plasmodium protein, unknown function	952
PF3D7_0721400	Plasmodium falciparum 3D7	rhoptry protein, putative	214
PF3D7_0721600	Plasmodium falciparum 3D7	40S ribosomal protein S5, putative	195
PF3D7_0721700	Plasmodium falciparum 3D7	secreted ookinete protein, putative	467
PF3D7_0721800	Plasmodium falciparum 3D7	conserved Plasmodium protein, unknown function	106
PF3D7_0722200	Plasmodium falciparum 3D7	rhoptry-associated leucine zipper-like protein 1	749
PF3D7_0722400	Plasmodium falciparum 3D7	Obg-like ATPase 1, putative	393
PF3D7_0722500	Plasmodium falciparum 3D7	pre-mRNA-splicing factor CWC15, putative	291
PF3D7_0722600	Plasmodium falciparum 3D7	U3 small nucleolar RNA-associated protein 7, putative	602
PF3D7_0723000	Plasmodium falciparum 3D7	tRNAHis guanylyltransferase, putative	299
PF3D7_0723300	Plasmodium falciparum 3D7	conserved protein, unknown function	880
PF3D7_0723400	Plasmodium falciparum 3D7	conserved Plasmodium protein, unknown function	1422
PF3D7_0723600	Plasmodium falciparum 3D7	proteasome assembly chaperone 4, putative	149
PF3D7_0723700	Plasmodium falciparum 3D7	metallo-hydrolase/oxidoreductase, putative	1032
PF3D7_0723800	Plasmodium falciparum 3D7	apicomplexan kinetochore protein 1, putative	2190
PF3D7_0723900	Plasmodium falciparum 3D7	RNA-binding protein, putative	1222
PF3D7_0724000	Plasmodium falciparum 3D7	Rab GTPase activator and protein kinase, putative	1936
PF3D7_0724100	Plasmodium falciparum 3D7	conserved Plasmodium protein, unknown function	1003
PF3D7_0724200	Plasmodium falciparum 3D7	type 2A phosphatase-associated protein 42, putative	427
PF3D7_0724600	Plasmodium falciparum 3D7	protein kinase, putative	2041
PF3D7_0724700	Plasmodium falciparum 3D7	bromodomain protein 6, putative	3489
PF3D7_0725000	Plasmodium falciparum 3D7	exonuclease I, putative	1347
PF3D7_0725200	Plasmodium falciparum 3D7	mago nashi protein homologue, putative	148
PF3D7_0725300	Plasmodium falciparum 3D7	WD repeat-containing protein, putative	793
PF3D7_0725400	Plasmodium falciparum 3D7	conserved Plasmodium protein, unknown function	109
PF3D7_0726300	Plasmodium falciparum 3D7	DNA mismatch repair protein PMS1, putative	1330
PF3D7_0726400	Plasmodium falciparum 3D7	conserved Plasmodium membrane protein, unknown function	4944
PF3D7_0726500	Plasmodium falciparum 3D7	ubiquitin carboxyl-terminal hydrolase, putative	3183
PF3D7_0726600	Plasmodium falciparum 3D7	conserved Plasmodium protein, unknown function	688
PF3D7_0727000	Plasmodium falciparum 3D7	vacuolar protein sorting-associated protein 53, putative	1162
PF3D7_0727300	Plasmodium falciparum 3D7	DNA (cytosine-5)-methyltransferase	706
PF3D7_0727400	Plasmodium falciparum 3D7	proteasome subunit alpha type-5, putative	256
PF3D7_0727800	Plasmodium falciparum 3D7	cation transporting ATPase, putative	1918
PF3D7_0727900	Plasmodium falciparum 3D7	conserved Plasmodium protein, unknown function	1923
PF3D7_0728000	Plasmodium falciparum 3D7	eukaryotic translation initiation factor 2 subunit alpha	329
PF3D7_0728100	Plasmodium falciparum 3D7	anaphase-promoting complex subunit 1, putative	5561
PF3D7_0728600	Plasmodium falciparum 3D7	RING zinc finger protein, putative	2162
PF3D7_0728800	Plasmodium falciparum 3D7	conserved Plasmodium protein, unknown function	466
PF3D7_0728900	Plasmodium falciparum 3D7	RNA-binding protein, putative	492
PF3D7_0729100	Plasmodium falciparum 3D7	apicomplexan kinetochore protein 8, putative	2580
PF3D7_0729200	Plasmodium falciparum 3D7	1-cys peroxiredoxin	240
PF3D7_0729300	Plasmodium falciparum 3D7	60S ribosomal export protein NMD3, putative	888
PF3D7_0729500	Plasmodium falciparum 3D7	N6-adenosine-methyltransferase MT-A70	760
PF3D7_0729600	Plasmodium falciparum 3D7	COX assembly mitochondrial protein, putative	163
PF3D7_0730100	Plasmodium falciparum 3D7	tRNA pseudouridine synthase D, putative	868
PF3D7_0730200	Plasmodium falciparum 3D7	AP-4 complex subunit beta, putative	858
PF3D7_0730300	Plasmodium falciparum 3D7	AP2 domain transcription factor AP2-L, putative	1331
PF3D7_0730400	Plasmodium falciparum 3D7	IMP1-like protein, putative	158
PF3D7_0730500	Plasmodium falciparum 3D7	conserved Plasmodium protein, unknown function	2773
PF3D7_0730800	Plasmodium falciparum 3D7	Plasmodium exported protein, unknown function	293
PF3D7_0730900	Plasmodium falciparum 3D7	EMP1-trafficking protein	2110
PF3D7_0731100	Plasmodium falciparum 3D7	EMP1-trafficking protein	890
PF3D7_0731300	Plasmodium falciparum 3D7	Plasmodium exported protein (PHISTb), unknown function	317
PF3D7_0731500	Plasmodium falciparum 3D7	erythrocyte binding antigen-175	1502
PF3D7_0731600	Plasmodium falciparum 3D7	acyl-CoA synthetase	811
PF3D7_0731800	Plasmodium falciparum 3D7	alpha/beta hydrolase, putative	675
PF3D7_0800200	Plasmodium falciparum 3D7	erythrocyte membrane protein 1, PfEMP1	2858
PF3D7_0801000	Plasmodium falciparum 3D7	Plasmodium exported protein (PHISTc)	1219
PF3D7_0801700	Plasmodium falciparum 3D7	sentrin-specific protease 2, putative	1784
PF3D7_0801800	Plasmodium falciparum 3D7	mannose-6-phosphate isomerase, putative	1011
PF3D7_0802000	Plasmodium falciparum 3D7	glutamate dehydrogenase, putative	1397
PF3D7_0802100	Plasmodium falciparum 3D7	AP2 domain transcription factor AP2-LT	2577
PF3D7_0802200	Plasmodium falciparum 3D7	1-cys peroxiredoxin	220
PF3D7_0802300	Plasmodium falciparum 3D7	periodic tryptophan protein 2, putative	1121
PF3D7_0802600	Plasmodium falciparum 3D7	adenylyl cyclase beta	2279
PF3D7_0802800	Plasmodium falciparum 3D7	serine/threonine protein phosphatase 2B catalytic subunit A	604
PF3D7_0803000	Plasmodium falciparum 3D7	peptidyl-prolyl cis-trans isomerase	677
PF3D7_0803100	Plasmodium falciparum 3D7	U3 small nucleolar RNA-associated protein 14, putative	1245
PF3D7_0803200	Plasmodium falciparum 3D7	filament assembling protein, putative	728
PF3D7_0803300	Plasmodium falciparum 3D7	mitogen-activated protein kinase organizer 1, putative	365
PF3D7_0803400	Plasmodium falciparum 3D7	DNA repair and recombination protein RAD54, putative	1239
PF3D7_0803600	Plasmodium falciparum 3D7	GRAM domain-containing protein, putative	1599
PF3D7_0803700	Plasmodium falciparum 3D7	tubulin gamma chain	452
PF3D7_0803800	Plasmodium falciparum 3D7	proteasome subunit beta type-4	265
PF3D7_0804000	Plasmodium falciparum 3D7	cactin homolog, putative	802
PF3D7_0804500	Plasmodium falciparum 3D7	conserved Plasmodium membrane protein, unknown function	6034
PF3D7_0804600	Plasmodium falciparum 3D7	tRNA pseudouridine synthase, putative	556
PF3D7_0804700	Plasmodium falciparum 3D7	conserved Plasmodium protein, unknown function	1998
PF3D7_0804800	Plasmodium falciparum 3D7	peptidyl-prolyl cis-trans isomerase	217
PF3D7_0804900	Plasmodium falciparum 3D7	GTPase-activating protein, putative	491
PF3D7_0805200	Plasmodium falciparum 3D7	gamete release protein, putative	93
PF3D7_0805600	Plasmodium falciparum 3D7	phosphatidic acid phosphatase 2	308
PF3D7_0805700	Plasmodium falciparum 3D7	serine/threonine protein kinase, FIKK family	1457
PF3D7_0806000	Plasmodium falciparum 3D7	AAA family ATPase, putative	1212
PF3D7_0806100	Plasmodium falciparum 3D7	conserved Plasmodium protein, unknown function	675
PF3D7_0806300	Plasmodium falciparum 3D7	ferlin-like protein, putative	1704
PF3D7_0806500	Plasmodium falciparum 3D7	DnaJ protein, putative	675
PF3D7_0806800	Plasmodium falciparum 3D7	V-type proton ATPase subunit a, putative	1053
PF3D7_0807000	Plasmodium falciparum 3D7	YEATS domain-containing protein, putative	222
PF3D7_0807100	Plasmodium falciparum 3D7	DNA helicase PSH3	1321
PF3D7_0807200	Plasmodium falciparum 3D7	conserved Plasmodium membrane protein, unknown function	414
PF3D7_0807300	Plasmodium falciparum 3D7	ras-related protein Rab-18	201
PF3D7_0807500	Plasmodium falciparum 3D7	proteasome subunit alpha type-6, putative	260
PF3D7_0807600	Plasmodium falciparum 3D7	conserved Plasmodium protein, unknown function	1334
PF3D7_0807800	Plasmodium falciparum 3D7	26S proteasome regulatory subunit RPN10, putative	481
PF3D7_0807900	Plasmodium falciparum 3D7	tyrosine--tRNA ligase	373
PF3D7_0808100	Plasmodium falciparum 3D7	AP-3 complex subunit delta, putative	1609
PF3D7_0808200	Plasmodium falciparum 3D7	plasmepsin X	573
PF3D7_0808300	Plasmodium falciparum 3D7	ubiquitin regulatory protein, putative	238
PF3D7_0808400	Plasmodium falciparum 3D7	coatomer subunit epsilon, putative	278
PF3D7_0809200	Plasmodium falciparum 3D7	asparagine-rich antigen Pfa55-14	1316
PF3D7_0809600	Plasmodium falciparum 3D7	peptidase family C50, putative	5800
PF3D7_0809700	Plasmodium falciparum 3D7	RuvB-like helicase 1	520
PF3D7_0809900	Plasmodium falciparum 3D7	JmjC domain-containing protein 1, putative	1259
PF3D7_0810000	Plasmodium falciparum 3D7	acyl-CoA binding protein, putative	90
PF3D7_0810300	Plasmodium falciparum 3D7	protein phosphatase PPM5, putative	550
PF3D7_0810500	Plasmodium falciparum 3D7	protein phosphatase PPM7, putative	303
PF3D7_0810600	Plasmodium falciparum 3D7	ATP-dependent RNA helicase DBP1, putative	941
PF3D7_0810800	Plasmodium falciparum 3D7	hydroxymethyldihydropterin pyrophosphokinase-dihydropteroate synthase	706
PF3D7_0811000	Plasmodium falciparum 3D7	cullin-1, putative	829
PF3D7_0811200	Plasmodium falciparum 3D7	ER membrane protein complex subunit 1, putative	1133
PF3D7_0811300	Plasmodium falciparum 3D7	CCR4-associated factor 1	1774
PF3D7_0811400	Plasmodium falciparum 3D7	conserved protein, unknown function	608
PF3D7_0811500	Plasmodium falciparum 3D7	histone-arginine methyltransferase CARM1, putative	912
PF3D7_0811600	Plasmodium falciparum 3D7	conserved protein, unknown function	1210
PF3D7_0811700	Plasmodium falciparum 3D7	conserved Plasmodium protein, unknown function	1222
PF3D7_0812100	Plasmodium falciparum 3D7	proteasome activator complex subunit 4, putative	2651
PF3D7_0812400	Plasmodium falciparum 3D7	karyopherin alpha	545
PF3D7_0812500	Plasmodium falciparum 3D7	RNA-binding protein, putative	958
PF3D7_0812600	Plasmodium falciparum 3D7	ubiquitin-conjugating enzyme E2, putative	163
PF3D7_0812700	Plasmodium falciparum 3D7	U1 small nuclear ribonucleoprotein C, putative	235
PF3D7_0812800	Plasmodium falciparum 3D7	zinc finger protein, putative	72
PF3D7_0813000	Plasmodium falciparum 3D7	protein KIC7	599
PF3D7_0813100	Plasmodium falciparum 3D7	conserved Plasmodium protein, unknown function	662
PF3D7_0813200	Plasmodium falciparum 3D7	CS domain protein, putative	313
PF3D7_0813300	Plasmodium falciparum 3D7	NPL domain-containing protein, putative	315
PF3D7_0813400	Plasmodium falciparum 3D7	conserved protein, unknown function	659
PF3D7_0813500	Plasmodium falciparum 3D7	PUB domain-containing protein, putative	515
PF3D7_0813600	Plasmodium falciparum 3D7	translation initiation factor SUI1, putative	268
PF3D7_0813900	Plasmodium falciparum 3D7	40S ribosomal protein S16, putative	144
PF3D7_0814000	Plasmodium falciparum 3D7	60S ribosomal protein L13-2, putative	215
PF3D7_0814200	Plasmodium falciparum 3D7	DNA/RNA-binding protein Alba 1	248
PF3D7_0814900	Plasmodium falciparum 3D7	superoxide dismutase [Fe]	198
PF3D7_0815200	Plasmodium falciparum 3D7	importin subunit beta, putative	877
PF3D7_0815400	Plasmodium falciparum 3D7	ATP synthase-associated protein, putative	160
PF3D7_0815500	Plasmodium falciparum 3D7	conserved Plasmodium protein, unknown function	491
PF3D7_0815600	Plasmodium falciparum 3D7	eukaryotic translation initiation factor 3 subunit G, putative	268
PF3D7_0815800	Plasmodium falciparum 3D7	vacuolar protein sorting-associated protein 9, putative	1833
PF3D7_0816100	Plasmodium falciparum 3D7	phosphopantothenoylcysteine decarboxylase, putative	185
PF3D7_0816200	Plasmodium falciparum 3D7	vacuolar protein sorting-associated protein 2, putative	209
PF3D7_0816300	Plasmodium falciparum 3D7	male gamete fusion factor HAP2P	999
PF3D7_0816600	Plasmodium falciparum 3D7	chaperone protein ClpB1	1070
PF3D7_0816700	Plasmodium falciparum 3D7	trafficking protein particle complex subunit 2-like protein, putative	143
PF3D7_0817300	Plasmodium falciparum 3D7	conserved Plasmodium protein, unknown function	2235
PF3D7_0817500	Plasmodium falciparum 3D7	histidine triad nucleotide-binding protein 1	185
PF3D7_0817600	Plasmodium falciparum 3D7	conserved protein, unknown function	962
PF3D7_0817700	Plasmodium falciparum 3D7	rhoptry neck protein 5	1156
PF3D7_0817900	Plasmodium falciparum 3D7	high mobility group protein B2	99
PF3D7_0818000	Plasmodium falciparum 3D7	U4/U6.U5 small nuclear ribonucleoprotein, putative	372
PF3D7_0818100	Plasmodium falciparum 3D7	C3H1-type zinc finger protein CZIF2	538
PF3D7_0818200	Plasmodium falciparum 3D7	14-3-3 protein	262
PF3D7_0818500	Plasmodium falciparum 3D7	zinc finger protein, putative	191
PF3D7_0818600	Plasmodium falciparum 3D7	BEM46-like protein, putative	302
PF3D7_0818700	Plasmodium falciparum 3D7	DNA helicase, putative	1223
PF3D7_0818900	Plasmodium falciparum 3D7	heat shock protein 70	677
PF3D7_0819600	Plasmodium falciparum 3D7	ubiquitin-like protein, putative	277
PF3D7_0819900	Plasmodium falciparum 3D7	U6 snRNA-associated Sm-like protein LSm3, putative	91
PF3D7_0820000	Plasmodium falciparum 3D7	Snf2-related CBP activator, putative	2082
PF3D7_0820200	Plasmodium falciparum 3D7	phosphatidylglycerophosphate synthase	661
PF3D7_0820500	Plasmodium falciparum 3D7	protein transport protein YIF1, putative	852
PF3D7_0820700	Plasmodium falciparum 3D7	2-oxoglutarate dehydrogenase E1 component	1038
PF3D7_0820900	Plasmodium falciparum 3D7	conserved Plasmodium protein, unknown function	1576
PF3D7_0821000	Plasmodium falciparum 3D7	conserved Plasmodium protein, unknown function	514
PF3D7_0821100	Plasmodium falciparum 3D7	protein kinase 1	918
PF3D7_0821200	Plasmodium falciparum 3D7	conserved protein, unknown function	191
PF3D7_0821300	Plasmodium falciparum 3D7	ATP-dependent RNA helicase DHX36, putative	867
PF3D7_0821400	Plasmodium falciparum 3D7	conserved Plasmodium protein, unknown function	124
PF3D7_0821600	Plasmodium falciparum 3D7	polyribonucleotide 5'-hydroxyl-kinase Clp1, putative	674
PF3D7_0821700	Plasmodium falciparum 3D7	60S ribosomal protein L22, putative	139
PF3D7_0821800	Plasmodium falciparum 3D7	protein transport protein SEC61 subunit beta, putative	80
PF3D7_0822300	Plasmodium falciparum 3D7	small nuclear ribonucleoprotein G, putative	83
PF3D7_0822600	Plasmodium falciparum 3D7	protein transport protein SEC23	759
PF3D7_0822800	Plasmodium falciparum 3D7	U5 small nuclear ribonucleoprotein 40 kDa protein, putative	324
PF3D7_0822900	Plasmodium falciparum 3D7	PhIL1-interacting candidate PIC2	1176
PF3D7_0823000	Plasmodium falciparum 3D7	serine/threonine protein kinase VPS15, putative	1332
PF3D7_0823100	Plasmodium falciparum 3D7	RWD domain-containing protein, putative	229
PF3D7_0823200	Plasmodium falciparum 3D7	RNA-binding protein, putative	286
PF3D7_0823300	Plasmodium falciparum 3D7	histone acetyltransferase GCN5	1465
PF3D7_0823800	Plasmodium falciparum 3D7	DnaJ protein, putative	655
PF3D7_0823900	Plasmodium falciparum 3D7	dicarboxylate/tricarboxylate carrier	318
PF3D7_0824200	Plasmodium falciparum 3D7	conserved Plasmodium protein, unknown function	1124
PF3D7_0824400	Plasmodium falciparum 3D7	nucleoside transporter 2	585
PF3D7_0824600	Plasmodium falciparum 3D7	Fe-S cluster assembly protein DRE2, putative	266
PF3D7_0824800	Plasmodium falciparum 3D7	conserved Plasmodium membrane protein, unknown function	1276
PF3D7_0824900	Plasmodium falciparum 3D7	conserved Plasmodium protein, unknown function	978
PF3D7_0825000	Plasmodium falciparum 3D7	conserved Plasmodium protein, unknown function	1664
PF3D7_0825300	Plasmodium falciparum 3D7	SAYSvFN domain-containing protein, putative	148
PF3D7_0825500	Plasmodium falciparum 3D7	protein KRI1, putative	630
PF3D7_0825900	Plasmodium falciparum 3D7	conserved Plasmodium protein, unknown function	637
PF3D7_0826000	Plasmodium falciparum 3D7	conserved Plasmodium protein, unknown function	1172
PF3D7_0826100	Plasmodium falciparum 3D7	HECT-like E3 ubiquitin ligase, putative	8591
PF3D7_0826300	Plasmodium falciparum 3D7	SPRY domain, putative	445
PF3D7_0826500	Plasmodium falciparum 3D7	ubiquitin conjugation factor E4 B, putative	1326
PF3D7_0826600	Plasmodium falciparum 3D7	SNARE protein, putative	276
PF3D7_0826700	Plasmodium falciparum 3D7	receptor for activated c kinase	323
PF3D7_0826900	Plasmodium falciparum 3D7	conserved Plasmodium protein, unknown function	752
PF3D7_0827000	Plasmodium falciparum 3D7	ATP-dependent RNA helicase DBP10, putative	1289
PF3D7_0827300	Plasmodium falciparum 3D7	conserved Plasmodium protein, unknown function	833
PF3D7_0827800	Plasmodium falciparum 3D7	SET domain protein, putative	2399
PF3D7_0827900	Plasmodium falciparum 3D7	protein disulfide-isomerase	483
PF3D7_0828000	Plasmodium falciparum 3D7	rhomboid protease ROM3	267
PF3D7_0828300	Plasmodium falciparum 3D7	conserved protein, unknown function	552
PF3D7_0828500	Plasmodium falciparum 3D7	translation initiation factor eIF-2B subunit alpha, putative	342
PF3D7_0828800	Plasmodium falciparum 3D7	GPI-anchored micronemal antigen	738
PF3D7_0828900	Plasmodium falciparum 3D7	conserved protein, unknown function	185
PF3D7_0829000	Plasmodium falciparum 3D7	conserved Plasmodium membrane protein, unknown function	1907
PF3D7_0829100	Plasmodium falciparum 3D7	coiled-coil domain-containing protein 124, putative	216
PF3D7_0829200	Plasmodium falciparum 3D7	prohibitin 1, putative	272
PF3D7_0829300	Plasmodium falciparum 3D7	U6 snRNA-associated Sm-like protein LSm8, putative	95
PF3D7_0829400	Plasmodium falciparum 3D7	prolyl 4-hydroxylase subunit alpha, putative	441
PF3D7_0830400	Plasmodium falciparum 3D7	CRA domain-containing protein, putative	137
PF3D7_0830500	Plasmodium falciparum 3D7	sporozoite and liver stage tryptophan-rich protein, putative	675
PF3D7_0830600	Plasmodium falciparum 3D7	Plasmodium exported protein (PHISTc), unknown function	456
PF3D7_0831000	Plasmodium falciparum 3D7	Plasmodium exported protein (PHISTb), unknown function	426
PF3D7_0831300	Plasmodium falciparum 3D7	Plasmodium exported protein, unknown function	821
PF3D7_0831400	Plasmodium falciparum 3D7	Plasmodium exported protein, unknown function	302
PF3D7_0831600	Plasmodium falciparum 3D7	cytoadherence linked asexual protein 8	1394
PF3D7_0831700	Plasmodium falciparum 3D7	heat shock protein 70	679
PF3D7_0832200	Plasmodium falciparum 3D7	Plasmodium exported protein (PHISTa-like), unknown function	286
PF3D7_0900300	Plasmodium falciparum 3D7	rifin	359
PF3D7_0901100	Plasmodium falciparum 3D7	rifin	350
PF3D7_0901800	Plasmodium falciparum 3D7	Plasmodium exported protein, unknown function	269
PF3D7_0902000	Plasmodium falciparum 3D7	serine/threonine protein kinase, FIKK family	542
PF3D7_0902200	Plasmodium falciparum 3D7	serine/threonine protein kinase, FIKK family	633
PF3D7_0902800	Plasmodium falciparum 3D7	serine repeat antigen 9	932
PF3D7_0903100	Plasmodium falciparum 3D7	protein RER1, putative	201
PF3D7_0903200	Plasmodium falciparum 3D7	ras-related protein RAB7	206
PF3D7_0903300	Plasmodium falciparum 3D7	conserved protein, unknown function	3203
PF3D7_0903400	Plasmodium falciparum 3D7	ATP-dependent RNA helicase DDX60, putative	2536
PF3D7_0903500	Plasmodium falciparum 3D7	nucleoporin NUP138, putative	1384
PF3D7_0903600	Plasmodium falciparum 3D7	conserved protein, unknown function	760
PF3D7_0903700	Plasmodium falciparum 3D7	alpha tubulin 1	453
PF3D7_0903900	Plasmodium falciparum 3D7	60S ribosomal protein L32	131
PF3D7_0904000	Plasmodium falciparum 3D7	GTPase-activating protein, putative	426
PF3D7_0904100	Plasmodium falciparum 3D7	AP-4 complex subunit epsilon, putative	1388
PF3D7_0904300	Plasmodium falciparum 3D7	conserved protein, unknown function	2487
PF3D7_0904400	Plasmodium falciparum 3D7	signal peptidase complex subunit 3, putative	185
PF3D7_0904500	Plasmodium falciparum 3D7	prefoldin subunit 4, putative	129
PF3D7_0904600	Plasmodium falciparum 3D7	ubiquitin specific protease, putative	1770
PF3D7_0904700	Plasmodium falciparum 3D7	bacterial histone-like protein	189
PF3D7_0904800	Plasmodium falciparum 3D7	replication protein A1, small fragment	484
PF3D7_0904900	Plasmodium falciparum 3D7	copper-transporting ATPase	2568
PF3D7_0905000	Plasmodium falciparum 3D7	ATP synthase-associated protein, putative	281
PF3D7_0905100	Plasmodium falciparum 3D7	nucleoporin NUP221, putative	2112
PF3D7_0905200	Plasmodium falciparum 3D7	mitochondrial carrier protein, putative	1199
PF3D7_0905300	Plasmodium falciparum 3D7	dynein heavy chain, putative	6118
PF3D7_0905400	Plasmodium falciparum 3D7	high molecular weight rhoptry protein 3	897
PF3D7_0905600	Plasmodium falciparum 3D7	WD repeat-containing protein 66, putative	1220
PF3D7_0905800	Plasmodium falciparum 3D7	conserved Plasmodium protein, unknown function	1197
PF3D7_0905900	Plasmodium falciparum 3D7	coatomer subunit beta, putative	1010
PF3D7_0906000	Plasmodium falciparum 3D7	exoribonuclease II	1797
PF3D7_0906100	Plasmodium falciparum 3D7	vacuolar protein sorting-associated protein 46, putative	195
PF3D7_0906300	Plasmodium falciparum 3D7	Maf-like protein, putative	434
PF3D7_0906400	Plasmodium falciparum 3D7	dynein intermediate light chain, putative	837
PF3D7_0906500	Plasmodium falciparum 3D7	arginase	411
PF3D7_0906600	Plasmodium falciparum 3D7	zinc finger protein, putative	843
PF3D7_0907000	Plasmodium falciparum 3D7	conserved Plasmodium protein, unknown function	80
PF3D7_0907100	Plasmodium falciparum 3D7	conserved Plasmodium protein, unknown function	1422
PF3D7_0907200	Plasmodium falciparum 3D7	GTPase-activating protein, putative	1133
PF3D7_0907300	Plasmodium falciparum 3D7	prefoldin-like protein, putative	258
PF3D7_0907400	Plasmodium falciparum 3D7	ATP-dependent protease ATPase subunit ClpY	922
PF3D7_0907600	Plasmodium falciparum 3D7	translation initiation factor SUI1, putative	818
PF3D7_0907700	Plasmodium falciparum 3D7	proteasome activator 28	279
PF3D7_0908000	Plasmodium falciparum 3D7	plasma membrane protein 1, putative	416
PF3D7_0908300	Plasmodium falciparum 3D7	conserved protein, unknown function	305
PF3D7_0908500	Plasmodium falciparum 3D7	conserved Plasmodium protein, unknown function	1993
PF3D7_0908600	Plasmodium falciparum 3D7	ribosomal RNA methyltransferase, putative	507
PF3D7_0908700	Plasmodium falciparum 3D7	tRNA pseudouridine synthase, putative	312
PF3D7_0909000	Plasmodium falciparum 3D7	conserved Plasmodium protein, unknown function	1012
PF3D7_0909400	Plasmodium falciparum 3D7	exoribonuclease, putative	1311
PF3D7_0909600	Plasmodium falciparum 3D7	conserved protein, unknown function	604
PF3D7_0909700	Plasmodium falciparum 3D7	FHA domain protein, putative	1036
PF3D7_0909800	Plasmodium falciparum 3D7	small nuclear ribonucleoprotein Sm D3, putative	116
PF3D7_0909900	Plasmodium falciparum 3D7	helicase SKI2W, putative	1373
PF3D7_0910100	Plasmodium falciparum 3D7	exportin-7, putative	1198
PF3D7_0910200	Plasmodium falciparum 3D7	conserved Plasmodium protein, unknown function	3069
PF3D7_0910300	Plasmodium falciparum 3D7	conserved protein, unknown function	432
PF3D7_0910400	Plasmodium falciparum 3D7	selenide water dikinase, putative	1193
PF3D7_0910500	Plasmodium falciparum 3D7	DNA repair protein REV1, putative	1697
PF3D7_0910600	Plasmodium falciparum 3D7	SNARE protein	199
PF3D7_0910800	Plasmodium falciparum 3D7	cytosolic Fe-S cluster assembly factor NBP35, putative	447
PF3D7_0910900	Plasmodium falciparum 3D7	DNA primase large subunit, putative	539
PF3D7_0911100	Plasmodium falciparum 3D7	START domain-containing protein, putative	1165
PF3D7_0911200	Plasmodium falciparum 3D7	spindle and kinetochore-associated protein 1, putative	197
PF3D7_0911300	Plasmodium falciparum 3D7	cysteine repeat modular protein 1	3313
PF3D7_0911400	Plasmodium falciparum 3D7	conserved Plasmodium protein, unknown function	1218
PF3D7_0911800	Plasmodium falciparum 3D7	conserved Plasmodium protein, unknown function	276
PF3D7_0911900	Plasmodium falciparum 3D7	falstatin	413
PF3D7_0912000	Plasmodium falciparum 3D7	conserved Plasmodium protein, unknown function	1568
PF3D7_0912400	Plasmodium falciparum 3D7	alkaline phosphatase, putative	446
PF3D7_0912500	Plasmodium falciparum 3D7	SAP domain-containing protein, putative	288
PF3D7_0912600	Plasmodium falciparum 3D7	conserved Plasmodium protein, unknown function	906
PF3D7_0912900	Plasmodium falciparum 3D7	26S proteasome regulatory subunit RPN8, putative	338
PF3D7_0913000	Plasmodium falciparum 3D7	conserved protein, unknown function	147
PF3D7_0913200	Plasmodium falciparum 3D7	elongation factor 1-beta	276
PF3D7_0913300	Plasmodium falciparum 3D7	conserved protein, unknown function	646
PF3D7_0913400	Plasmodium falciparum 3D7	elongation factor, putative	168
PF3D7_0913600	Plasmodium falciparum 3D7	conserved Plasmodium protein, unknown function	1231
PF3D7_0913700	Plasmodium falciparum 3D7	conserved protein, unknown function	659
PF3D7_0914000	Plasmodium falciparum 3D7	pseudouridylate synthase, putative	955
PF3D7_0914100	Plasmodium falciparum 3D7	conserved Plasmodium protein, unknown function	1166
PF3D7_0914200	Plasmodium falciparum 3D7	phospholipid or glycerol acyltransferase, putative	418
PF3D7_0914300	Plasmodium falciparum 3D7	met-10+ like protein, putative	781
PF3D7_0914400	Plasmodium falciparum 3D7	protein KIC3	249
PF3D7_0914500	Plasmodium falciparum 3D7	conserved Plasmodium protein, unknown function	1728
PF3D7_0914600	Plasmodium falciparum 3D7	transcription elongation factor 1, putative	111
PF3D7_0914700	Plasmodium falciparum 3D7	major facilitator superfamily-related transporter, putative	516
PF3D7_0914900	Plasmodium falciparum 3D7	BSD-domain protein, putative	709
PF3D7_0915000	Plasmodium falciparum 3D7	type II NADH:ubiquinone oxidoreductase	533
PF3D7_0915100	Plasmodium falciparum 3D7	SUMO-conjugating enzyme UBC9	159
PF3D7_0915200	Plasmodium falciparum 3D7	ribonuclease H2 subunit C, putative	322
PF3D7_0915400	Plasmodium falciparum 3D7	ATP-dependent 6-phosphofructokinase	1418
PF3D7_0915600	Plasmodium falciparum 3D7	conserved Plasmodium protein, unknown function	238
PF3D7_0915700	Plasmodium falciparum 3D7	cytochrome c oxidase subunit ApiCOX30, putative	189
PF3D7_0915900	Plasmodium falciparum 3D7	conserved Plasmodium protein, unknown function	166
PF3D7_0916000	Plasmodium falciparum 3D7	major facilitator superfamily domain-containing protein, putative	1379
PF3D7_0916400	Plasmodium falciparum 3D7	conserved Plasmodium protein, unknown function	2519
PF3D7_0916500	Plasmodium falciparum 3D7	ubiquitin fusion degradation protein 1	296
PF3D7_0916700	Plasmodium falciparum 3D7	RNA-binding protein musashi, putative	388
PF3D7_0917000	Plasmodium falciparum 3D7	merozoite organizing protein	1826
PF3D7_0917100	Plasmodium falciparum 3D7	N-glycosylase/DNA lyase, putative	757
PF3D7_0917300	Plasmodium falciparum 3D7	conserved protein, unknown function	339
PF3D7_0917500	Plasmodium falciparum 3D7	conserved protein, unknown function	681
PF3D7_0917600	Plasmodium falciparum 3D7	pre-mRNA-splicing factor ATP-dependent RNA helicase PRP43, putative	820
PF3D7_0917900	Plasmodium falciparum 3D7	heat shock protein 70	652
PF3D7_0918000	Plasmodium falciparum 3D7	glideosome-associated protein 50	396
PF3D7_0918100	Plasmodium falciparum 3D7	cytochrome b5-like heme/steroid binding protein, putative	130
PF3D7_0918300	Plasmodium falciparum 3D7	eukaryotic translation initiation factor 3 subunit F, putative	320
PF3D7_0918600	Plasmodium falciparum 3D7	ATP-dependent DNA helicase Q1	728
PF3D7_0918700	Plasmodium falciparum 3D7	conserved Plasmodium protein, unknown function	737
PF3D7_0918900	Plasmodium falciparum 3D7	gamma-glutamylcysteine synthetase	1063
PF3D7_0919000	Plasmodium falciparum 3D7	nucleosome assembly protein	269
PF3D7_0919100	Plasmodium falciparum 3D7	DnaJ protein, putative	370
PF3D7_0919300	Plasmodium falciparum 3D7	thioredoxin-like protein 1, putative	207
PF3D7_0919400	Plasmodium falciparum 3D7	protein disulfide-isomerase PDI-Trans	515
PF3D7_0919700	Plasmodium falciparum 3D7	pyridoxal phosphate homeostasis protein, putative	242
PF3D7_0919800	Plasmodium falciparum 3D7	TLD domain-containing protein	1078
PF3D7_0919900	Plasmodium falciparum 3D7	regulator of chromosome condensation-PP1-interacting protein	3381
PF3D7_0920000	Plasmodium falciparum 3D7	elongation of fatty acids protein, putative	642
PF3D7_0920400	Plasmodium falciparum 3D7	conserved Plasmodium protein, unknown function	1852
PF3D7_0920500	Plasmodium falciparum 3D7	ADP-ribosylation factor, putative	191
PF3D7_0920700	Plasmodium falciparum 3D7	CRAL/TRIO domain-containing protein, putative	593
PF3D7_0920800	Plasmodium falciparum 3D7	inosine-5'-monophosphate dehydrogenase	510
PF3D7_0920900	Plasmodium falciparum 3D7	U4/U6 snRNA-associated-splicing factor, putative	480
PF3D7_0921000	Plasmodium falciparum 3D7	ubiquitin-conjugating enzyme E2, putative	163
PF3D7_0921600	Plasmodium falciparum 3D7	tetratricopeptide repeat protein, putative	1650
PF3D7_0921900	Plasmodium falciparum 3D7	conserved Plasmodium protein, unknown function	248
PF3D7_0922100	Plasmodium falciparum 3D7	ubiquitin-like protein, putative	1542
PF3D7_0922200	Plasmodium falciparum 3D7	S-adenosylmethionine synthetase	402
PF3D7_0922500	Plasmodium falciparum 3D7	phosphoglycerate kinase	416
PF3D7_0922600	Plasmodium falciparum 3D7	glutamine synthetase, putative	543
PF3D7_0922700	Plasmodium falciparum 3D7	pre-mRNA-splicing factor 18, putative	343
PF3D7_0922800	Plasmodium falciparum 3D7	conserved Plasmodium protein, unknown function	4255
PF3D7_0922900	Plasmodium falciparum 3D7	3-oxoacyl-[acyl-carrier-protein] reductase	301
PF3D7_0923000	Plasmodium falciparum 3D7	DNA-directed RNA polymerase II subunit RPB3, putative	335
PF3D7_0923200	Plasmodium falciparum 3D7	nitric oxide synthase, putative	780
PF3D7_0923400	Plasmodium falciparum 3D7	conserved Plasmodium protein, unknown function	1104
PF3D7_0923800	Plasmodium falciparum 3D7	thioredoxin reductase	617
PF3D7_0923900	Plasmodium falciparum 3D7	polyadenylate-binding protein 2, putative	202
PF3D7_0924000	Plasmodium falciparum 3D7	patatin-like phospholipase, putative	1292
PF3D7_0924100	Plasmodium falciparum 3D7	conserved Plasmodium protein, unknown function	698
PF3D7_0924400	Plasmodium falciparum 3D7	conserved Plasmodium protein, unknown function	1245
PF3D7_0924500	Plasmodium falciparum 3D7	conserved Plasmodium membrane protein, unknown function	1298
PF3D7_0924600	Plasmodium falciparum 3D7	conserved Plasmodium protein, unknown function	2082
PF3D7_0924700	Plasmodium falciparum 3D7	splicing factor 3A subunit 3, putative	589
PF3D7_0924900	Plasmodium falciparum 3D7	alpha-tubulin N-acetyltransferase, putative	184
PF3D7_0925400	Plasmodium falciparum 3D7	protein phosphatase-beta	466
PF3D7_0925600	Plasmodium falciparum 3D7	zinc binding protein (Yippee), putative	128
PF3D7_0925700	Plasmodium falciparum 3D7	histone deacetylase 1	449
PF3D7_0925900	Plasmodium falciparum 3D7	lipocalin	217
PF3D7_0926100	Plasmodium falciparum 3D7	protein kinase, putative	3178
PF3D7_0926300	Plasmodium falciparum 3D7	protein kinase, putative	1179
PF3D7_0926400	Plasmodium falciparum 3D7	monocarboxylate transporter, putative	529
PF3D7_0926500	Plasmodium falciparum 3D7	tetratricopeptide repeat protein, putative	1922
PF3D7_0926700	Plasmodium falciparum 3D7	glutamine-dependent NAD(+) synthetase, putative	839
PF3D7_0926800	Plasmodium falciparum 3D7	conserved Plasmodium protein, unknown function	1225
PF3D7_0927000	Plasmodium falciparum 3D7	HSP90 co-chaperone p23	156
PF3D7_0927100	Plasmodium falciparum 3D7	conserved protein, unknown function	192
PF3D7_0927200	Plasmodium falciparum 3D7	gametocyte development protein GD1, putative	1627
PF3D7_0927300	Plasmodium falciparum 3D7	fumarate hydratase	681
PF3D7_0927600	Plasmodium falciparum 3D7	RNA-binding protein, putative	595
PF3D7_0927700	Plasmodium falciparum 3D7	serine/threonine protein phosphatase 4, putative	312
PF3D7_0927900	Plasmodium falciparum 3D7	phosphatidylserine decarboxylase	353
PF3D7_0928100	Plasmodium falciparum 3D7	conserved Plasmodium protein, unknown function	405
PF3D7_0928300	Plasmodium falciparum 3D7	conserved Plasmodium protein, unknown function	197
PF3D7_0928600	Plasmodium falciparum 3D7	conserved Plasmodium protein, unknown function	113
PF3D7_0928900	Plasmodium falciparum 3D7	guanylate kinase	199
PF3D7_0929200	Plasmodium falciparum 3D7	RNA-binding protein, putative	289
PF3D7_0929400	Plasmodium falciparum 3D7	high molecular weight rhoptry protein 2	1378
PF3D7_0930000	Plasmodium falciparum 3D7	procollagen lysine 5-dioxygenase, putative	558
PF3D7_0930200	Plasmodium falciparum 3D7	leucine-rich repeat protein	639
PF3D7_0930300	Plasmodium falciparum 3D7	merozoite surface protein 1	1720
PF3D7_0930400	Plasmodium falciparum 3D7	zinc finger protein, putative	915
PF3D7_0930500	Plasmodium falciparum 3D7	diacylglycerol kinase, putative	1360
PF3D7_0930600	Plasmodium falciparum 3D7	peptidyl-prolyl cis-trans isomerase	609
PF3D7_0930800	Plasmodium falciparum 3D7	regulator of chromosome condensation, putative	4568
PF3D7_0931000	Plasmodium falciparum 3D7	elongation factor Tu, putative	911
PF3D7_0931400	Plasmodium falciparum 3D7	PUB domain-containing protein, putative	310
PF3D7_0931800	Plasmodium falciparum 3D7	proteasome subunit beta type-6, putative	282
PF3D7_0932000	Plasmodium falciparum 3D7	conserved Plasmodium protein, unknown function	102
PF3D7_0932100	Plasmodium falciparum 3D7	protein MAM3, putative	1274
PF3D7_0932200	Plasmodium falciparum 3D7	profilin	171
PF3D7_0932300	Plasmodium falciparum 3D7	M18 aspartyl aminopeptidase	570
PF3D7_0932800	Plasmodium falciparum 3D7	importin alpha re-exporter, putative	1342
PF3D7_0933000	Plasmodium falciparum 3D7	CSTF domain-containing protein, putative	761
PF3D7_0933200	Plasmodium falciparum 3D7	calcyclin-binding protein, putative	200
PF3D7_0933500	Plasmodium falciparum 3D7	gamma-tubulin complex component, putative	1512
PF3D7_0933600	Plasmodium falciparum 3D7	mitochondrial-processing peptidase subunit beta, putative	484
PF3D7_0933700	Plasmodium falciparum 3D7	conserved Plasmodium protein, unknown function	184
PF3D7_0933900	Plasmodium falciparum 3D7	Fip1 domain-containing protein, putative	250
PF3D7_0934100	Plasmodium falciparum 3D7	TFIIH basal transcription factor complex helicase XPD subunit	1056
PF3D7_0934500	Plasmodium falciparum 3D7	V-type proton ATPase subunit E, putative	235
PF3D7_0934700	Plasmodium falciparum 3D7	UBX domain-containing protein, putative	531
PF3D7_0934800	Plasmodium falciparum 3D7	cAMP-dependent protein kinase catalytic subunit	342
PF3D7_0934900	Plasmodium falciparum 3D7	conserved Plasmodium protein, unknown function	539
PF3D7_0935000	Plasmodium falciparum 3D7	U2 small nuclear ribonucleoprotein B'', putative	193
PF3D7_0935200	Plasmodium falciparum 3D7	vacuolar protein sorting-associated protein 33, putative	1147
PF3D7_0935500	Plasmodium falciparum 3D7	Plasmodium exported protein, unknown function	312
PF3D7_0935600	Plasmodium falciparum 3D7	gametocytogenesis-implicated protein	512
PF3D7_0935800	Plasmodium falciparum 3D7	cytoadherence linked asexual protein 9	1340
PF3D7_0935900	Plasmodium falciparum 3D7	ring-exported protein 1	713
PF3D7_0936000	Plasmodium falciparum 3D7	ring-exported protein 2	94
PF3D7_0936300	Plasmodium falciparum 3D7	ring-exported protein 3	326
PF3D7_0936600	Plasmodium falciparum 3D7	gametocyte exported protein 5	297
PF3D7_0936800	Plasmodium falciparum 3D7	Plasmodium exported protein (PHISTc), unknown function	383
PF3D7_1000500	Plasmodium falciparum 3D7	rifin	369
PF3D7_1001000	Plasmodium falciparum 3D7	chondroitin sulfate A ligand	231
PF3D7_1001200	Plasmodium falciparum 3D7	acyl-CoA binding protein, isoform 2, ACBP2	90
PF3D7_1001400	Plasmodium falciparum 3D7	exported lipase 1	921
PF3D7_1001600	Plasmodium falciparum 3D7	exported lipase 2	763
PF3D7_1001700	Plasmodium falciparum 3D7	Plasmodium exported protein (PHISTc), unknown function	266
PF3D7_1001800	Plasmodium falciparum 3D7	Plasmodium exported protein (PHISTc), unknown function	260
PF3D7_1001900	Plasmodium falciparum 3D7	Plasmodium exported protein (hyp16), unknown function	276
PF3D7_1002000	Plasmodium falciparum 3D7	Plasmodium exported protein (hyp2), unknown function	469
PF3D7_1002100	Plasmodium falciparum 3D7	EMP1-trafficking protein	631
PF3D7_1002200	Plasmodium falciparum 3D7	tryptophan-rich antigen 3	979
PF3D7_1002400	Plasmodium falciparum 3D7	transformer-2 protein homolog beta, putative	248
PF3D7_1002700	Plasmodium falciparum 3D7	conserved Plasmodium protein, unknown function	944
PF3D7_1002800	Plasmodium falciparum 3D7	DnaJ protein, putative	1425
PF3D7_1002900	Plasmodium falciparum 3D7	conserved Plasmodium protein, unknown function	127
PF3D7_1003000	Plasmodium falciparum 3D7	guanylate cyclase organizer UGO, putative	1272
PF3D7_1003300	Plasmodium falciparum 3D7	N-terminal acetyltransferase A complex catalytic subunit ARD1, putative	152
PF3D7_1003400	Plasmodium falciparum 3D7	conserved Plasmodium protein, unknown function	2050
PF3D7_1003500	Plasmodium falciparum 3D7	40S ribosomal protein S20e, putative	118
PF3D7_1003600	Plasmodium falciparum 3D7	inner membrane complex protein 1c, putative	281
PF3D7_1003700	Plasmodium falciparum 3D7	MKT1 domain-containing protein, putative	1308
PF3D7_1003800	Plasmodium falciparum 3D7	U5 small nuclear ribonucleoprotein component, putative	1235
PF3D7_1004000	Plasmodium falciparum 3D7	60S ribosomal protein L13, putative	202
PF3D7_1004200	Plasmodium falciparum 3D7	WD repeat-containing protein, putative	3013
PF3D7_1004300	Plasmodium falciparum 3D7	RING finger E3 ubiquitin-protein ligase	1130
PF3D7_1004400	Plasmodium falciparum 3D7	RNA-binding protein, putative	880
PF3D7_1004500	Plasmodium falciparum 3D7	apicomplexan kinetochore protein 2, putative	202
PF3D7_1004600	Plasmodium falciparum 3D7	conserved Plasmodium membrane protein, unknown function	1079
PF3D7_1005100	Plasmodium falciparum 3D7	U3 small nucleolar RNA-associated protein 25, putative	1131
PF3D7_1005500	Plasmodium falciparum 3D7	regulator of nonsense transcripts 1, putative	1579
PF3D7_1006200	Plasmodium falciparum 3D7	DNA/RNA-binding protein Alba 3	107
PF3D7_1006600	Plasmodium falciparum 3D7	phosducin-like protein 3, putative	193
PF3D7_1006700	Plasmodium falciparum 3D7	conserved Plasmodium protein, unknown function	383
PF3D7_1006800	Plasmodium falciparum 3D7	G-strand-binding protein 2	246
PF3D7_1006900	Plasmodium falciparum 3D7	PPPDE peptidase, putative	219
PF3D7_1007000	Plasmodium falciparum 3D7	transmembrane protein 147, putative	260
PF3D7_1007200	Plasmodium falciparum 3D7	rho GTPase-activating protein, putative	593
PF3D7_1007400	Plasmodium falciparum 3D7	conserved protein, unknown function	219
PF3D7_1007700	Plasmodium falciparum 3D7	AP2 domain transcription factor AP2-I	1597
PF3D7_1007900	Plasmodium falciparum 3D7	eukaryotic translation initiation factor 3 subunit D, putative	543
PF3D7_1008000	Plasmodium falciparum 3D7	histone deacetylase 2	2379
PF3D7_1008100	Plasmodium falciparum 3D7	PHD finger protein PHD1	3853
PF3D7_1008400	Plasmodium falciparum 3D7	26S protease regulatory subunit 4, putative	448
PF3D7_1008500	Plasmodium falciparum 3D7	protein GPR89, putative	1296
PF3D7_1008700	Plasmodium falciparum 3D7	tubulin beta chain	445
PF3D7_1008800	Plasmodium falciparum 3D7	nucleolar protein 5, putative	469
PF3D7_1008900	Plasmodium falciparum 3D7	adenylate kinase	242
PF3D7_1009000	Plasmodium falciparum 3D7	diphthine methyl ester synthase, putative	274
PF3D7_1009400	Plasmodium falciparum 3D7	zinc finger protein, putative	362
PF3D7_1009900	Plasmodium falciparum 3D7	heptatricopeptide repeat-containing protein, putative	779
PF3D7_1010100	Plasmodium falciparum 3D7	PI31 domain-containing protein, putative	298
PF3D7_1010200	Plasmodium falciparum 3D7	DNA2/NAM7 helicase, putative	1839
PF3D7_1010300	Plasmodium falciparum 3D7	succinate dehydrogenase subunit 4, putative	118
PF3D7_1010600	Plasmodium falciparum 3D7	eukaryotic translation initiation factor 2 subunit beta	222
PF3D7_1010700	Plasmodium falciparum 3D7	dolichyl-phosphate-mannose--protein mannosyltransferase, putative	223
PF3D7_1011000	Plasmodium falciparum 3D7	inner membrane complex sub-compartment protein 1	144
PF3D7_1011200	Plasmodium falciparum 3D7	BET1-like protein, putative	114
PF3D7_1011400	Plasmodium falciparum 3D7	proteasome subunit beta type-5	271
PF3D7_1011700	Plasmodium falciparum 3D7	DNA repair protein RAD23, putative	389
PF3D7_1011800	Plasmodium falciparum 3D7	PRE-binding protein	1139
PF3D7_1012000	Plasmodium falciparum 3D7	RING zinc finger protein, putative	781
PF3D7_1012200	Plasmodium falciparum 3D7	rhoptry associated adhesin	267
PF3D7_1012300	Plasmodium falciparum 3D7	cytochrome b-c1 complex subunit 7, putative	192
PF3D7_1012400	Plasmodium falciparum 3D7	hypoxanthine-guanine phosphoribosyltransferase	231
PF3D7_1012500	Plasmodium falciparum 3D7	phosphoglucomutase, putative	593
PF3D7_1012600	Plasmodium falciparum 3D7	GMP synthase [glutamine-hydrolyzing]	555
PF3D7_1012700	Plasmodium falciparum 3D7	NLI interacting factor-like phosphatase, putative	1438
PF3D7_1012900	Plasmodium falciparum 3D7	autophagy-related protein 18	380
PF3D7_1013100	Plasmodium falciparum 3D7	U3 small nucleolar RNA-associated protein 13, putative	1220
PF3D7_1013200	Plasmodium falciparum 3D7	conserved Plasmodium protein, unknown function	1064
PF3D7_1013300	Plasmodium falciparum 3D7	conserved Plasmodium protein, unknown function	628
PF3D7_1013500	Plasmodium falciparum 3D7	phosphoinositide-specific phospholipase C	1385
PF3D7_1013600	Plasmodium falciparum 3D7	conserved Plasmodium protein, unknown function	2238
PF3D7_1013900	Plasmodium falciparum 3D7	translation initiation factor eIF-2B subunit delta, putative	1074
PF3D7_1014100	Plasmodium falciparum 3D7	merozoite surface protein MSA180	1455
PF3D7_1014300	Plasmodium falciparum 3D7	SPRY domain-containing protein, putative	2379
PF3D7_1014400	Plasmodium falciparum 3D7	MO15-related protein kinase	324
PF3D7_1014600	Plasmodium falciparum 3D7	transcriptional coactivator ADA2	2578
PF3D7_1014700	Plasmodium falciparum 3D7	prohibitin 2, putative	304
PF3D7_1014900	Plasmodium falciparum 3D7	protein KIC8	2279
PF3D7_1015000	Plasmodium falciparum 3D7	FAD synthetase, putative	328
PF3D7_1015100	Plasmodium falciparum 3D7	CWC16 domain-containing protein, putative	396
PF3D7_1015200	Plasmodium falciparum 3D7	cysteine--tRNA ligase	677
PF3D7_1015300	Plasmodium falciparum 3D7	methionine aminopeptidase 1b, putative	517
PF3D7_1015400	Plasmodium falciparum 3D7	RMI1 domain-containing protein, putative	773
PF3D7_1015600	Plasmodium falciparum 3D7	heat shock protein 60	580
PF3D7_1015800	Plasmodium falciparum 3D7	ribonucleoside-diphosphate reductase small chain, putative	335
PF3D7_1015900	Plasmodium falciparum 3D7	enolase	446
PF3D7_1016000	Plasmodium falciparum 3D7	conserved Plasmodium protein, unknown function	453
PF3D7_1016300	Plasmodium falciparum 3D7	GBP130 protein	824
PF3D7_1016400	Plasmodium falciparum 3D7	serine/threonine protein kinase, FIKK family	609
PF3D7_1016500	Plasmodium falciparum 3D7	Plasmodium exported protein (PHISTc), unknown function	767
PF3D7_1017000	Plasmodium falciparum 3D7	DNA polymerase delta catalytic subunit	1094
PF3D7_1017100	Plasmodium falciparum 3D7	rhoptry neck protein 12	310
PF3D7_1017300	Plasmodium falciparum 3D7	golgi re-assembly stacking protein 1	573
PF3D7_1017400	Plasmodium falciparum 3D7	phosphomannomutase	244
PF3D7_1017500	Plasmodium falciparum 3D7	myosin essential light chain ELC	134
PF3D7_1017600	Plasmodium falciparum 3D7	conserved Plasmodium protein, unknown function	971
PF3D7_1017700	Plasmodium falciparum 3D7	conserved Plasmodium protein, unknown function	439
PF3D7_1017900	Plasmodium falciparum 3D7	26S proteasome regulatory subunit p55, putative	467
PF3D7_1018200	Plasmodium falciparum 3D7	serine/threonine protein phosphatase 8, putative	2166
PF3D7_1018300	Plasmodium falciparum 3D7	peptidase, putative	1015
PF3D7_1018500	Plasmodium falciparum 3D7	pre-mRNA-splicing factor RDS3, putative	111
PF3D7_1018600	Plasmodium falciparum 3D7	tRNA wybutosine-synthesizing protein, putative	1904
PF3D7_1019000	Plasmodium falciparum 3D7	eukaryotic translation initiation factor subunit eIF2A, putative	2405
PF3D7_1019100	Plasmodium falciparum 3D7	conserved Plasmodium protein, unknown function	1928
PF3D7_1019400	Plasmodium falciparum 3D7	60S ribosomal protein L30e, putative	108
PF3D7_1019500	Plasmodium falciparum 3D7	TMEM94 domain-containing protein, putative	1241
PF3D7_1019600	Plasmodium falciparum 3D7	conserved Plasmodium protein, unknown function	1210
PF3D7_1019700	Plasmodium falciparum 3D7	conserved Plasmodium protein, unknown function	1074
PF3D7_1019900	Plasmodium falciparum 3D7	autophagy-related protein 8	124
PF3D7_1020000	Plasmodium falciparum 3D7	RNA-binding protein 34, putative	322
PF3D7_1020400	Plasmodium falciparum 3D7	rRNA (cytosine-C(5))-methyltransferase, putative	601
PF3D7_1020700	Plasmodium falciparum 3D7	N-acetyltransferase, GNAT family, putative	1269
PF3D7_1020900	Plasmodium falciparum 3D7	ADP-ribosylation factor 1	181
PF3D7_1021100	Plasmodium falciparum 3D7	conserved Plasmodium protein, unknown function	1761
PF3D7_1021200	Plasmodium falciparum 3D7	conserved Plasmodium protein, unknown function	689
PF3D7_1021400	Plasmodium falciparum 3D7	endomembrane protein 70, putative	619
PF3D7_1021600	Plasmodium falciparum 3D7	deoxyribose-phosphate aldolase, putative	263
PF3D7_1021700	Plasmodium falciparum 3D7	VPS13 domain-containing protein, putative	6934
PF3D7_1021800	Plasmodium falciparum 3D7	schizont egress antigen-1	2074
PF3D7_1021900	Plasmodium falciparum 3D7	PHAX domain-containing protein, putative	2290
PF3D7_1022000	Plasmodium falciparum 3D7	RNA-binding protein UIS12, putative	1426
PF3D7_1022400	Plasmodium falciparum 3D7	serine/arginine-rich splicing factor 4	538
PF3D7_1022500	Plasmodium falciparum 3D7	citrate synthase, mitochondrial, putative	563
PF3D7_1022600	Plasmodium falciparum 3D7	kelch protein K10	891
PF3D7_1022700	Plasmodium falciparum 3D7	phospholipid scramblase	275
PF3D7_1023000	Plasmodium falciparum 3D7	conserved Plasmodium protein, unknown function	413
PF3D7_1023100	Plasmodium falciparum 3D7	dynein heavy chain, putative	5687
PF3D7_1023200	Plasmodium falciparum 3D7	orotidine 5'-phosphate decarboxylase	323
PF3D7_1023900	Plasmodium falciparum 3D7	chromodomain-helicase-DNA-binding protein 1 homolog, putative	3328
PF3D7_1024300	Plasmodium falciparum 3D7	ATP synthase-associated protein, putative	130
PF3D7_1024500	Plasmodium falciparum 3D7	conserved Plasmodium protein, unknown function	264
PF3D7_1024600	Plasmodium falciparum 3D7	RAP protein, putative	433
PF3D7_1024800	Plasmodium falciparum 3D7	exported protein 3	1464
PF3D7_1025000	Plasmodium falciparum 3D7	Eps15-like protein	980
PF3D7_1025100	Plasmodium falciparum 3D7	glutamine--fructose-6-phosphate aminotransferase [isomerizing], putative	829
PF3D7_1025300	Plasmodium falciparum 3D7	conserved protein, unknown function	922
PF3D7_1025900	Plasmodium falciparum 3D7	conserved protein, unknown function	1331
PF3D7_1026000	Plasmodium falciparum 3D7	conserved Plasmodium protein, unknown function	363
PF3D7_1026600	Plasmodium falciparum 3D7	conserved Plasmodium protein, unknown function	1692
PF3D7_1026800	Plasmodium falciparum 3D7	40S ribosomal protein S2	263
PF3D7_1027100	Plasmodium falciparum 3D7	U3 small nucleolar ribonucleoprotein protein MPP10, putative	772
PF3D7_1027300	Plasmodium falciparum 3D7	peroxiredoxin	393
PF3D7_1027400	Plasmodium falciparum 3D7	DNA-directed RNA polymerase II subunit RPB7, putative	177
PF3D7_1027700	Plasmodium falciparum 3D7	centrin-3	179
PF3D7_1027800	Plasmodium falciparum 3D7	60S ribosomal protein L3	386
PF3D7_1028200	Plasmodium falciparum 3D7	RING zinc finger protein, putative	274
PF3D7_1028600	Plasmodium falciparum 3D7	conserved Plasmodium protein, unknown function	171
PF3D7_1028700	Plasmodium falciparum 3D7	merozoite TRAP-like protein	498
PF3D7_1028900	Plasmodium falciparum 3D7	inner membrane complex protein 1m, putative	369
PF3D7_1029400	Plasmodium falciparum 3D7	cell division control protein CDC50C	501
PF3D7_1029600	Plasmodium falciparum 3D7	adenosine deaminase	367
PF3D7_1029900	Plasmodium falciparum 3D7	ORC3 domain-containing protein, putative	1697
PF3D7_1030000	Plasmodium falciparum 3D7	transcription elongation factor SPT4, putative	133
PF3D7_1030100	Plasmodium falciparum 3D7	pre-mRNA-splicing factor ATP-dependent RNA helicase PRP22, putative	1290
PF3D7_1030200	Plasmodium falciparum 3D7	claudin-like apicomplexan microneme protein, putative	450
PF3D7_1030300	Plasmodium falciparum 3D7	conserved Plasmodium protein, unknown function	1111
PF3D7_1030500	Plasmodium falciparum 3D7	26S proteasome regulatory subunit RPN9, putative	393
PF3D7_1030600	Plasmodium falciparum 3D7	tRNA N6-adenosine threonylcarbamoyltransferase	598
PF3D7_1031100	Plasmodium falciparum 3D7	conserved Plasmodium protein, unknown function	184
PF3D7_1031200	Plasmodium falciparum 3D7	MORN repeat-containing protein 1	364
PF3D7_1031300	Plasmodium falciparum 3D7	SAE2 domain-containing protein, putative	919
PF3D7_1031400	Plasmodium falciparum 3D7	OTU-like cysteine protease	938
PF3D7_1031600	Plasmodium falciparum 3D7	protein GEXP15	904
PF3D7_1031700	Plasmodium falciparum 3D7	protein phosphatase inhibitor 3	116
PF3D7_1031800	Plasmodium falciparum 3D7	conserved protein, unknown function	425
PF3D7_1032100	Plasmodium falciparum 3D7	mRNA-decapping enzyme subunit 1, putative	1190
PF3D7_1032500	Plasmodium falciparum 3D7	DER1-like protein, putative	263
PF3D7_1032700	Plasmodium falciparum 3D7	conserved Plasmodium protein, unknown function	553
PF3D7_1032800	Plasmodium falciparum 3D7	leucine-rich repeat protein 1	309
PF3D7_1032900	Plasmodium falciparum 3D7	RNA polymerase II-associated protein 1, putative	1743
PF3D7_1033100	Plasmodium falciparum 3D7	S-adenosylmethionine decarboxylase/ornithine decarboxylase	1434
PF3D7_1033200	Plasmodium falciparum 3D7	early transcribed membrane protein 10.2	355
PF3D7_1033300	Plasmodium falciparum 3D7	conserved protein, unknown function	122
PF3D7_1033400	Plasmodium falciparum 3D7	haloacid dehalogenase-like hydrolase	288
PF3D7_1033500	Plasmodium falciparum 3D7	WD repeat-containing protein 70, putative	709
PF3D7_1033600	Plasmodium falciparum 3D7	pre-mRNA-splicing factor CEF1, putative	915
PF3D7_1033700	Plasmodium falciparum 3D7	bromodomain protein 1	488
PF3D7_1033900	Plasmodium falciparum 3D7	ubiquitin-conjugating enzyme E2, putative	191
PF3D7_1034000	Plasmodium falciparum 3D7	Sec1 family protein, putative	663
PF3D7_1034400	Plasmodium falciparum 3D7	flavoprotein subunit of succinate dehydrogenase	631
PF3D7_1034500	Plasmodium falciparum 3D7	armadillo repeat protein, putative	1511
PF3D7_1034700	Plasmodium falciparum 3D7	ADP-ribosylation factor, putative	178
PF3D7_1034900	Plasmodium falciparum 3D7	methionine--tRNA ligase	889
PF3D7_1035000	Plasmodium falciparum 3D7	U2 snRNA/tRNA pseudouridine synthase, putative	993
PF3D7_1035300	Plasmodium falciparum 3D7	glutamate-rich protein GLURP	1233
PF3D7_1035400	Plasmodium falciparum 3D7	merozoite surface protein 3	354
PF3D7_1035500	Plasmodium falciparum 3D7	merozoite surface protein 6	371
PF3D7_1035600	Plasmodium falciparum 3D7	merozoite surface protein	424
PF3D7_1035700	Plasmodium falciparum 3D7	duffy binding-like merozoite surface protein	697
PF3D7_1035900	Plasmodium falciparum 3D7	merozoites-associated armadillo repeats protein	566
PF3D7_1036000	Plasmodium falciparum 3D7	merozoite surface protein 11	405
PF3D7_1036700	Plasmodium falciparum 3D7	phosducin-like protein 2, putative	210
PF3D7_1036900	Plasmodium falciparum 3D7	conserved Plasmodium protein, unknown function	1681
PF3D7_1037100	Plasmodium falciparum 3D7	pyruvate kinase 2	745
PF3D7_1037300	Plasmodium falciparum 3D7	ADP,ATP carrier protein 1	301
PF3D7_1037500	Plasmodium falciparum 3D7	dynamin-like protein	709
PF3D7_1037600	Plasmodium falciparum 3D7	TFIIH basal transcription factor complex helicase XPB subunit, putative	886
PF3D7_1037700	Plasmodium falciparum 3D7	enhancer of rudimentary homolog, putative	105
PF3D7_1038000	Plasmodium falciparum 3D7	antigen UB05	119
PF3D7_1038100	Plasmodium falciparum 3D7	GDP dissociation inhibitor, putative	980
PF3D7_1038400	Plasmodium falciparum 3D7	gametocyte-specific protein	9563
PF3D7_1039000	Plasmodium falciparum 3D7	serine/threonine protein kinase, FIKK family	913
PF3D7_1100100	Plasmodium falciparum 3D7	erythrocyte membrane protein 1, PfEMP1	2182
PF3D7_1100800	Plasmodium falciparum 3D7	Pfmc-2TM Maurer's cleft two transmembrane protein	231
PF3D7_1102500	Plasmodium falciparum 3D7	gametocyte exported protein 2	624
PF3D7_1102800	Plasmodium falciparum 3D7	early transcribed membrane protein 11.2	94
PF3D7_1103100	Plasmodium falciparum 3D7	60S acidic ribosomal protein P1, putative	118
PF3D7_1103400	Plasmodium falciparum 3D7	iron-sulfur cluster assembly protein SufD	1462
PF3D7_1103600	Plasmodium falciparum 3D7	actin-like protein, putative	499
PF3D7_1103700	Plasmodium falciparum 3D7	casein kinase II beta chain	245
PF3D7_1103800	Plasmodium falciparum 3D7	CCR4-NOT transcription complex subunit NOT1-G, putative	3371
PF3D7_1104000	Plasmodium falciparum 3D7	phenylalanine--tRNA ligase beta subunit	623
PF3D7_1104100	Plasmodium falciparum 3D7	syntaxin, Qa-SNARE family	347
PF3D7_1104200	Plasmodium falciparum 3D7	chromatin remodeling protein	1426
PF3D7_1104300	Plasmodium falciparum 3D7	conserved Plasmodium protein, unknown function	1141
PF3D7_1104400	Plasmodium falciparum 3D7	thioredoxin-like mero protein	424
PF3D7_1104700	Plasmodium falciparum 3D7	DNA-directed RNA polymerase III subunit RPC8, putative	186
PF3D7_1104900	Plasmodium falciparum 3D7	calcium/calmodulin-dependent protein kinase, putative	1620
PF3D7_1105000	Plasmodium falciparum 3D7	histone H4	103
PF3D7_1105100	Plasmodium falciparum 3D7	histone H2B	117
PF3D7_1105300	Plasmodium falciparum 3D7	conserved Plasmodium protein, unknown function	730
PF3D7_1105400	Plasmodium falciparum 3D7	40S ribosomal protein S4, putative	261
PF3D7_1105500	Plasmodium falciparum 3D7	centrin-4	171
PF3D7_1105600	Plasmodium falciparum 3D7	translocon component PTEX88	777
PF3D7_1105700	Plasmodium falciparum 3D7	tRNA-splicing ligase RtcB, putative	506
PF3D7_1105800	Plasmodium falciparum 3D7	conserved Apicomplexan protein, unknown function	266
PF3D7_1106000	Plasmodium falciparum 3D7	RuvB-like helicase 2	475
PF3D7_1106200	Plasmodium falciparum 3D7	conserved Plasmodium protein, unknown function	681
PF3D7_1106600	Plasmodium falciparum 3D7	DEAD/DEAH box helicase, putative	1313
PF3D7_1106700	Plasmodium falciparum 3D7	DNA replication ATP-dependent helicase/nuclease DNA2, putative	1024
PF3D7_1106800	Plasmodium falciparum 3D7	pseudo-tyrosine kinase-like protein	1501
PF3D7_1107000	Plasmodium falciparum 3D7	U6 snRNA-associated Sm-like protein LSm4, putative	126
PF3D7_1107100	Plasmodium falciparum 3D7	nucleic acid binding protein, putative	588
PF3D7_1107200	Plasmodium falciparum 3D7	vacuolar fusion protein CCZ1, putative	713
PF3D7_1107300	Plasmodium falciparum 3D7	polyadenylate-binding protein-interacting protein 1, putative	3334
PF3D7_1107400	Plasmodium falciparum 3D7	DNA repair protein RAD51	350
PF3D7_1107700	Plasmodium falciparum 3D7	pescadillo homolog	643
PF3D7_1107800	Plasmodium falciparum 3D7	AP2 domain transcription factor, putative	1828
PF3D7_1108000	Plasmodium falciparum 3D7	IWS1-like protein, putative	568
PF3D7_1108100	Plasmodium falciparum 3D7	conserved Plasmodium protein, unknown function	1368
PF3D7_1108200	Plasmodium falciparum 3D7	D-tyrosyl-tRNA(Tyr) deacylase	164
PF3D7_1108300	Plasmodium falciparum 3D7	pterin-4a-carbinolamine dehydratase	107
PF3D7_1108400	Plasmodium falciparum 3D7	casein kinase 2, alpha subunit	335
PF3D7_1108500	Plasmodium falciparum 3D7	succinate--CoA ligase [ADP-forming] subunit alpha, putative	327
PF3D7_1108600	Plasmodium falciparum 3D7	endoplasmic reticulum-resident calcium binding protein	343
PF3D7_1108700	Plasmodium falciparum 3D7	heat shock protein J2	540
PF3D7_1108900	Plasmodium falciparum 3D7	tetratricopeptide repeat protein, putative	463
PF3D7_1109400	Plasmodium falciparum 3D7	essential nuclear protein 1, putative	436
PF3D7_1109900	Plasmodium falciparum 3D7	60S ribosomal protein L36	112
PF3D7_1110100	Plasmodium falciparum 3D7	C2 domain-containing membrane protein	850
PF3D7_1110200	Plasmodium falciparum 3D7	pre-mRNA-processing factor 6, putative	1329
PF3D7_1110400	Plasmodium falciparum 3D7	RNA-binding protein, putative	1483
PF3D7_1110500	Plasmodium falciparum 3D7	vacuolar protein sorting-associated protein 35, putative	1050
PF3D7_1110700	Plasmodium falciparum 3D7	actin-like protein, putative	378
PF3D7_1110900	Plasmodium falciparum 3D7	ES2 protein, putative	579
PF3D7_1111000	Plasmodium falciparum 3D7	RNA cytosine C(5)-methyltransferase NSUN2	579
PF3D7_1111100	Plasmodium falciparum 3D7	replication factor C subunit 5, putative	349
PF3D7_1111300	Plasmodium falciparum 3D7	protein transport protein BOS1, putative	289
PF3D7_1111500	Plasmodium falciparum 3D7	acylphosphatase, putative	129
PF3D7_1111600	Plasmodium falciparum 3D7	endonuclease/exonuclease/phosphatase family protein, putative	744
PF3D7_1111900	Plasmodium falciparum 3D7	Josephin domain-containing protein, putative	236
PF3D7_1112100	Plasmodium falciparum 3D7	protein kinase, putative	2460
PF3D7_1112200	Plasmodium falciparum 3D7	ubiquinone biosynthesis protein COQ4, putative	355
PF3D7_1112400	Plasmodium falciparum 3D7	nucleic acid binding protein, putative	191
PF3D7_1112500	Plasmodium falciparum 3D7	RNA transcription, translation and transport factor protein, putative	278
PF3D7_1112600	Plasmodium falciparum 3D7	ATPase, putative	707
PF3D7_1112700	Plasmodium falciparum 3D7	conserved Plasmodium protein, unknown function	1159
PF3D7_1113000	Plasmodium falciparum 3D7	conserved Plasmodium protein, unknown function	5951
PF3D7_1113100	Plasmodium falciparum 3D7	protein tyrosine phosphatase	218
PF3D7_1113300	Plasmodium falciparum 3D7	UDP-galactose transporter, putative	343
PF3D7_1113400	Plasmodium falciparum 3D7	ubiquitin domain-containing protein DSK2, putative	388
PF3D7_1113700	Plasmodium falciparum 3D7	glyoxalase I	356
PF3D7_1114100	Plasmodium falciparum 3D7	rhomboid protease ROM1	278
PF3D7_1114200	Plasmodium falciparum 3D7	GTPase-activating protein, putative	373
PF3D7_1114400	Plasmodium falciparum 3D7	RAP protein, putative	637
PF3D7_1114700	Plasmodium falciparum 3D7	cyclin-dependent-like kinase CLK3	699
PF3D7_1114900	Plasmodium falciparum 3D7	filamin domain-containing protein, putative	2480
PF3D7_1115200	Plasmodium falciparum 3D7	histone-lysine N-methyltransferase SET7	793
PF3D7_1115300	Plasmodium falciparum 3D7	cysteine proteinase falcipain 2b	482
PF3D7_1115400	Plasmodium falciparum 3D7	cysteine proteinase falcipain 3	492
PF3D7_1115600	Plasmodium falciparum 3D7	peptidyl-prolyl cis-trans isomerase	195
PF3D7_1115700	Plasmodium falciparum 3D7	cysteine proteinase falcipain 2a	484
PF3D7_1115800	Plasmodium falciparum 3D7	conserved Plasmodium protein, unknown function	304
PF3D7_1116000	Plasmodium falciparum 3D7	rhoptry neck protein 4	1201
PF3D7_1116100	Plasmodium falciparum 3D7	serine esterase, putative	1830
PF3D7_1116200	Plasmodium falciparum 3D7	pyridoxine biosynthesis protein PDX2	219
PF3D7_1116300	Plasmodium falciparum 3D7	peptidyl-prolyl cis-trans isomerase	167
PF3D7_1116400	Plasmodium falciparum 3D7	guanine nucleotide-exchange factor SEC12	485
PF3D7_1116500	Plasmodium falciparum 3D7	folate transporter 2	455
PF3D7_1116600	Plasmodium falciparum 3D7	dolichyl-diphosphooligosaccharide--protein glycosyltransferase subunit STT3, putative	856
PF3D7_1116700	Plasmodium falciparum 3D7	dipeptidyl aminopeptidase 1	700
PF3D7_1116800	Plasmodium falciparum 3D7	heat shock protein 101	906
PF3D7_1117100	Plasmodium falciparum 3D7	ubiquitin carboxyl-terminal hydrolase UCH54	465
PF3D7_1117300	Plasmodium falciparum 3D7	conserved protein, unknown function	128
PF3D7_1117400	Plasmodium falciparum 3D7	conserved Plasmodium protein, unknown function	397
PF3D7_1117500	Plasmodium falciparum 3D7	tyrosine--tRNA ligase	561
PF3D7_1117700	Plasmodium falciparum 3D7	GTP-binding nuclear protein RAN/TC4	214
PF3D7_1117900	Plasmodium falciparum 3D7	conserved Plasmodium protein, unknown function	1471
PF3D7_1118000	Plasmodium falciparum 3D7	conserved Plasmodium protein, unknown function	200
PF3D7_1118200	Plasmodium falciparum 3D7	heat shock protein 90, putative	930
PF3D7_1118300	Plasmodium falciparum 3D7	insulinase, putative	1488
PF3D7_1118400	Plasmodium falciparum 3D7	haloacid dehalogenase-like hydrolase, putative	306
PF3D7_1118500	Plasmodium falciparum 3D7	nucleolar protein 56, putative	594
PF3D7_1118600	Plasmodium falciparum 3D7	histone acetyltransferase MYST	608
PF3D7_1118700	Plasmodium falciparum 3D7	myosin light chain B	652
PF3D7_1119000	Plasmodium falciparum 3D7	acyl-CoA-binding protein, putative	371
PF3D7_1119100	Plasmodium falciparum 3D7	tRNA m(1)G methyltransferase, putative	324
PF3D7_1119300	Plasmodium falciparum 3D7	splicing factor U2AF small subunit, putative	294
PF3D7_1119400	Plasmodium falciparum 3D7	ubiquitin-protein ligase, putative	2147
PF3D7_1119500	Plasmodium falciparum 3D7	AP-4 complex subunit mu, putative	436
PF3D7_1119700	Plasmodium falciparum 3D7	conserved Plasmodium protein, unknown function	352
PF3D7_1119800	Plasmodium falciparum 3D7	alternative splicing factor ASF-1, putative	200
PF3D7_1119900	Plasmodium falciparum 3D7	protein transport protein SEC16, putative	1749
PF3D7_1120000	Plasmodium falciparum 3D7	conserved protein, unknown function	1070
PF3D7_1120100	Plasmodium falciparum 3D7	phosphoglycerate mutase, putative	250
PF3D7_1120500	Plasmodium falciparum 3D7	tRNA nucleotidyltransferase, putative	791
PF3D7_1120700	Plasmodium falciparum 3D7	conserved Plasmodium protein, unknown function	1252
PF3D7_1120900	Plasmodium falciparum 3D7	heat shock factor-binding protein 1	113
PF3D7_1121000	Plasmodium falciparum 3D7	palmitoyltransferase DHHC3	293
PF3D7_1121100	Plasmodium falciparum 3D7	conserved protein, unknown function	1544
PF3D7_1121300	Plasmodium falciparum 3D7	tyrosine kinase-like protein	1675
PF3D7_1121600	Plasmodium falciparum 3D7	exported protein 1	162
PF3D7_1121700	Plasmodium falciparum 3D7	protein GCN20	815
PF3D7_1121900	Plasmodium falciparum 3D7	3-phosphoinositide-dependent protein kinase 1	525
PF3D7_1122100	Plasmodium falciparum 3D7	GPI transamidase component GPI16, putative	514
PF3D7_1122300	Plasmodium falciparum 3D7	conserved Plasmodium protein, unknown function	361
PF3D7_1122400	Plasmodium falciparum 3D7	conserved Plasmodium protein, unknown function	851
PF3D7_1122500	Plasmodium falciparum 3D7	protein KIC10	1956
PF3D7_1122600	Plasmodium falciparum 3D7	conserved Plasmodium protein, unknown function	1832
PF3D7_1122700	Plasmodium falciparum 3D7	conserved Plasmodium protein, unknown function	254
PF3D7_1122800	Plasmodium falciparum 3D7	calcium-dependent protein kinase 6	1617
PF3D7_1122900	Plasmodium falciparum 3D7	dynein heavy chain, putative	5251
PF3D7_1123100	Plasmodium falciparum 3D7	calcium-dependent protein kinase 7	2265
PF3D7_1123200	Plasmodium falciparum 3D7	leucine-rich repeat protein	814
PF3D7_1123300	Plasmodium falciparum 3D7	RING zinc finger protein, putative	689
PF3D7_1123400	Plasmodium falciparum 3D7	eukaryotic peptide chain release factor GTP-binding subunit, putative	555
PF3D7_1123500	Plasmodium falciparum 3D7	golgi protein 2	1336
PF3D7_1123900	Plasmodium falciparum 3D7	13 kDa ribonucleoprotein-associated protein, putative	145
PF3D7_1124000	Plasmodium falciparum 3D7	endoplasmic reticulum oxidoreductin, putative	465
PF3D7_1124100	Plasmodium falciparum 3D7	BEACH domain-containing protein, putative	1653
PF3D7_1124200	Plasmodium falciparum 3D7	thioredoxin-like protein, putative	419
PF3D7_1124300	Plasmodium falciparum 3D7	bromodomain protein 7	525
PF3D7_1124400	Plasmodium falciparum 3D7	U6 snRNA-associated Sm-like protein LSm1, putative	147
PF3D7_1124600	Plasmodium falciparum 3D7	ethanolamine kinase	423
PF3D7_1124700	Plasmodium falciparum 3D7	GrpE protein homolog, mitochondrial, putative	301
PF3D7_1124800	Plasmodium falciparum 3D7	ribosome biogenesis regulatory protein, putative	246
PF3D7_1124900	Plasmodium falciparum 3D7	60S ribosomal protein L35, putative	124
PF3D7_1125100	Plasmodium falciparum 3D7	ATP synthase F0 subunit b-like protein, putative	496
PF3D7_1125300	Plasmodium falciparum 3D7	DNA-directed RNA polymerase	1531
PF3D7_1125400	Plasmodium falciparum 3D7	mitochondrial import inner membrane translocase subunit TIM44, putative	470
PF3D7_1125500	Plasmodium falciparum 3D7	small nuclear ribonucleoprotein Sm D1, putative	126
PF3D7_1125700	Plasmodium falciparum 3D7	kelch domain-containing protein, putative	669
PF3D7_1125800	Plasmodium falciparum 3D7	kelch domain-containing protein, putative	592
PF3D7_1126000	Plasmodium falciparum 3D7	threonine--tRNA ligase	1013
PF3D7_1126200	Plasmodium falciparum 3D7	40S ribosomal protein S18, putative	156
PF3D7_1126400	Plasmodium falciparum 3D7	mediator of RNA polymerase II transcription subunit 21, putative	181
PF3D7_1126500	Plasmodium falciparum 3D7	WD repeat-containing protein, putative	1368
PF3D7_1126700	Plasmodium falciparum 3D7	conserved Plasmodium protein, unknown function	926
PF3D7_1126800	Plasmodium falciparum 3D7	alternative splicing factor SR-MG, putative	914
PF3D7_1126900	Plasmodium falciparum 3D7	small nuclear ribonucleoprotein F, putative	86
PF3D7_1127000	Plasmodium falciparum 3D7	protein phosphatase, putative	287
PF3D7_1127100	Plasmodium falciparum 3D7	deoxyuridine 5'-triphosphate nucleotidohydrolase	173
PF3D7_1127300	Plasmodium falciparum 3D7	tRNA (guanine-N(7)-)-methyltransferase, putative	293
PF3D7_1127500	Plasmodium falciparum 3D7	protein disulfide-isomerase, putative	424
PF3D7_1127600	Plasmodium falciparum 3D7	CRAL/TRIO domain-containing protein, putative	297
PF3D7_1127800	Plasmodium falciparum 3D7	TFIIS central domain-containing protein, putative	1420
PF3D7_1127900	Plasmodium falciparum 3D7	conserved Plasmodium protein, unknown function	409
PF3D7_1128000	Plasmodium falciparum 3D7	conserved Plasmodium protein, unknown function	1789
PF3D7_1128100	Plasmodium falciparum 3D7	prefoldin subunit 5, putative	248
PF3D7_1128200	Plasmodium falciparum 3D7	multiprotein-bridging factor 1, putative	136
PF3D7_1128300	Plasmodium falciparum 3D7	ATP-dependent 6-phosphofructokinase	1570
PF3D7_1128400	Plasmodium falciparum 3D7	bifunctional farnesyl/geranylgeranyl diphosphate synthase	376
PF3D7_1128600	Plasmodium falciparum 3D7	CCR4-NOT transcription complex subunit 2, putative	559
PF3D7_1128900	Plasmodium falciparum 3D7	conserved protein, unknown function	622
PF3D7_1129000	Plasmodium falciparum 3D7	spermidine synthase	321
PF3D7_1129100	Plasmodium falciparum 3D7	parasitophorous vacuolar protein 1	452
PF3D7_1129200	Plasmodium falciparum 3D7	26S proteasome regulatory subunit RPN7, putative	393
PF3D7_1129300	Plasmodium falciparum 3D7	conserved Plasmodium protein, unknown function	1846
PF3D7_1129400	Plasmodium falciparum 3D7	RNA cytosine C(5)-methyltransferase, putative	634
PF3D7_1129900	Plasmodium falciparum 3D7	major facilitator superfamily-related transporter, putative	609
PF3D7_1130000	Plasmodium falciparum 3D7	phosphoacetylglucosamine mutase, putative	940
PF3D7_1130100	Plasmodium falciparum 3D7	60S ribosomal protein L38	87
PF3D7_1130200	Plasmodium falciparum 3D7	60S ribosomal protein P0	316
PF3D7_1130400	Plasmodium falciparum 3D7	26S protease regulatory subunit 6A, putative	439
PF3D7_1130500	Plasmodium falciparum 3D7	conserved oligomeric Golgi complex subunit 2, putative	985
PF3D7_1130700	Plasmodium falciparum 3D7	structural maintenance of chromosomes protein 1, putative	1818
PF3D7_1131100	Plasmodium falciparum 3D7	serpentine receptor 1, putative	773
PF3D7_1131800	Plasmodium falciparum 3D7	oxysterol-binding protein, putative	1576
PF3D7_1132000	Plasmodium falciparum 3D7	ubiquitin-like protein, putative	882
PF3D7_1132200	Plasmodium falciparum 3D7	T-complex protein 1 subunit alpha	544
PF3D7_1132300	Plasmodium falciparum 3D7	nucleic acid binding protein, putative	273
PF3D7_1132400	Plasmodium falciparum 3D7	conserved Plasmodium membrane protein, unknown function	1461
PF3D7_1132600	Plasmodium falciparum 3D7	pre-mRNA-splicing factor 38A, putative	386
PF3D7_1132800	Plasmodium falciparum 3D7	aquaglyceroporin	258
PF3D7_1133100	Plasmodium falciparum 3D7	conserved Plasmodium protein, unknown function	1057
PF3D7_1133200	Plasmodium falciparum 3D7	conserved Plasmodium protein, unknown function	2072
PF3D7_1133300	Plasmodium falciparum 3D7	cell division control protein CDC50B	366
PF3D7_1133400	Plasmodium falciparum 3D7	apical membrane antigen 1	622
PF3D7_1133800	Plasmodium falciparum 3D7	RNA (uracil-5-)methyltransferase	857
PF3D7_1133900	Plasmodium falciparum 3D7	conserved Plasmodium protein, unknown function	1231
PF3D7_1134000	Plasmodium falciparum 3D7	heat shock protein 70	663
PF3D7_1134100	Plasmodium falciparum 3D7	protein disulfide-isomerase, putative	423
PF3D7_1134300	Plasmodium falciparum 3D7	erythrocyte membrane and merozoite antigen EMMA1	2227
PF3D7_1134500	Plasmodium falciparum 3D7	alpha/beta hydrolase, putative	1744
PF3D7_1134600	Plasmodium falciparum 3D7	CCCH-type zinc finger protein ZNF4	1722
PF3D7_1134800	Plasmodium falciparum 3D7	coatomer subunit delta	487
PF3D7_1135100	Plasmodium falciparum 3D7	protein phosphatase PPM8, putative	689
PF3D7_1135300	Plasmodium falciparum 3D7	plasma membrane resident transporter 1	409
PF3D7_1135400	Plasmodium falciparum 3D7	HotDog domain-containing protein, putative	245
PF3D7_1135900	Plasmodium falciparum 3D7	3-oxo-5-alpha-steroid 4-dehydrogenase, putative	296
PF3D7_1136000	Plasmodium falciparum 3D7	conserved Plasmodium protein, unknown function	3468
PF3D7_1136200	Plasmodium falciparum 3D7	conserved Plasmodium protein, unknown function	679
PF3D7_1136300	Plasmodium falciparum 3D7	tudor staphylococcal nuclease	1098
PF3D7_1136400	Plasmodium falciparum 3D7	signal recognition particle subunit SRP72, putative	886
PF3D7_1136500	Plasmodium falciparum 3D7	casein kinase 1	323
PF3D7_1136700	Plasmodium falciparum 3D7	armadillo-interacting protein AIP	421
PF3D7_1136800	Plasmodium falciparum 3D7	DnaJ protein, putative	369
PF3D7_1136900	Plasmodium falciparum 3D7	subtilisin-like protease 2	1341
PF3D7_1137300	Plasmodium falciparum 3D7	CLPTM1 domain-containing protein, putative	689
PF3D7_1137400	Plasmodium falciparum 3D7	regulator of chromosome condensation, putative	425
PF3D7_1137600	Plasmodium falciparum 3D7	conserved Plasmodium protein, unknown function	656
PF3D7_1137700	Plasmodium falciparum 3D7	calcium-binding protein, putative	735
PF3D7_1138000	Plasmodium falciparum 3D7	conserved Plasmodium protein, unknown function	2849
PF3D7_1138400	Plasmodium falciparum 3D7	guanylyl cyclase alpha	4226
PF3D7_1138500	Plasmodium falciparum 3D7	protein phosphatase PPM2	924
PF3D7_1138700	Plasmodium falciparum 3D7	protein KIC5	1870
PF3D7_1138800	Plasmodium falciparum 3D7	WD repeat-containing protein, putative	1920
PF3D7_1139300	Plasmodium falciparum 3D7	AP2 domain transcription factor AP2-G5	2653
PF3D7_1139800	Plasmodium falciparum 3D7	conserved Plasmodium protein, unknown function	2213
PF3D7_1139900	Plasmodium falciparum 3D7	ER membrane protein complex subunit 8, putative	198
PF3D7_1140100	Plasmodium falciparum 3D7	V-type proton ATPase subunit F, putative	128
PF3D7_1140200	Plasmodium falciparum 3D7	conserved Plasmodium protein, unknown function	447
PF3D7_1140400	Plasmodium falciparum 3D7	conserved Plasmodium protein, unknown function	167
PF3D7_1140600	Plasmodium falciparum 3D7	conserved Plasmodium protein, unknown function	1824
PF3D7_1140700	Plasmodium falciparum 3D7	chromo domain-containing protein CDP	2275
PF3D7_1141100	Plasmodium falciparum 3D7	conserved Plasmodium protein, unknown function	2563
PF3D7_1141300	Plasmodium falciparum 3D7	apical polar ring protein APR1, putative	1012
PF3D7_1141400	Plasmodium falciparum 3D7	phosphatidylinositol N-acetylglucosaminyltransferase subunit H, putative	353
PF3D7_1141600	Plasmodium falciparum 3D7	dolichol-phosphate mannosyltransferase	259
PF3D7_1141800	Plasmodium falciparum 3D7	EELM2 domain-containing protein, putative	394
PF3D7_1142100	Plasmodium falciparum 3D7	DnaJ domain-containing protein, putative	2738
PF3D7_1142300	Plasmodium falciparum 3D7	conserved Plasmodium membrane protein, unknown function	1828
PF3D7_1142400	Plasmodium falciparum 3D7	coproporphyrinogen-III oxidase	470
PF3D7_1142500	Plasmodium falciparum 3D7	60S ribosomal protein L28	127
PF3D7_1142600	Plasmodium falciparum 3D7	60S ribosomal protein L35ae, putative	140
PF3D7_1142700	Plasmodium falciparum 3D7	methyltransferase, putative	615
PF3D7_1142800	Plasmodium falciparum 3D7	ATP synthase-associated protein, putative	297
PF3D7_1142900	Plasmodium falciparum 3D7	conserved Plasmodium protein, unknown function	507
PF3D7_1143000	Plasmodium falciparum 3D7	alpha/beta hydrolase, putative	382
PF3D7_1143100	Plasmodium falciparum 3D7	AP2 domain transcription factor AP2-O	1604
PF3D7_1143200	Plasmodium falciparum 3D7	DnaJ protein, putative	321
PF3D7_1143300	Plasmodium falciparum 3D7	DNA-directed RNA polymerases I and III subunit RPAC1, putative	333
PF3D7_1143400	Plasmodium falciparum 3D7	translation initiation factor eIF-1A, putative	155
PF3D7_1143800	Plasmodium falciparum 3D7	oocyst capsule protein Cap93, putative	899
PF3D7_1143900	Plasmodium falciparum 3D7	ATP-dependent (S)-NAD(P)H-hydrate dehydratase, putative	391
PF3D7_1144000	Plasmodium falciparum 3D7	40S ribosomal protein S21	82
PF3D7_1144500	Plasmodium falciparum 3D7	SUMO-activating enzyme subunit 1	338
PF3D7_1144600	Plasmodium falciparum 3D7	transcription initiation factor IIF subunit beta, putative	317
PF3D7_1144800	Plasmodium falciparum 3D7	conserved Plasmodium protein, unknown function	658
PF3D7_1144900	Plasmodium falciparum 3D7	ras-related protein Rab-6	207
PF3D7_1145100	Plasmodium falciparum 3D7	coatomer subunit gamma, putative	1068
PF3D7_1145200	Plasmodium falciparum 3D7	serine/threonine protein kinase, putative	2015
PF3D7_1145400	Plasmodium falciparum 3D7	dynamin-like protein	837
PF3D7_1145500	Plasmodium falciparum 3D7	ABC transporter B family member 3, putative	833
PF3D7_1146000	Plasmodium falciparum 3D7	ribosome assembly protein 4, putative	645
PF3D7_1146600	Plasmodium falciparum 3D7	oocyst rupture protein 1, putative	1301
PF3D7_1146800	Plasmodium falciparum 3D7	female development protein FD2, putative	3188
PF3D7_1147200	Plasmodium falciparum 3D7	tubulin--tyrosine ligase, putative	2755
PF3D7_1147300	Plasmodium falciparum 3D7	conserved Plasmodium protein, unknown function	1361
PF3D7_1147500	Plasmodium falciparum 3D7	protein farnesyltransferase subunit beta	923
PF3D7_1147700	Plasmodium falciparum 3D7	ATP synthase subunit delta, mitochondrial, putative	154
PF3D7_1147800	Plasmodium falciparum 3D7	membrane associated erythrocyte binding-like protein	2055
PF3D7_1147900	Plasmodium falciparum 3D7	peroxisome assembly protein 22, putative	217
PF3D7_1148000	Plasmodium falciparum 3D7	serine/threonine protein kinase, putative	1429
PF3D7_1148700	Plasmodium falciparum 3D7	Plasmodium exported protein (PHISTc), unknown function	370
PF3D7_1149000	Plasmodium falciparum 3D7	antigen 332, DBL-like protein	6093
PF3D7_1149100	Plasmodium falciparum 3D7	Plasmodium exported protein, unknown function	450
PF3D7_1149200	Plasmodium falciparum 3D7	ring-infected erythrocyte surface antigen	1090
PF3D7_1149400	Plasmodium falciparum 3D7	Plasmodium exported protein, unknown function	209
PF3D7_1149600	Plasmodium falciparum 3D7	DnaJ protein, putative	714
PF3D7_1150400	Plasmodium falciparum 3D7	erythrocyte membrane protein 1, PfEMP1	3119
PF3D7_1200100	Plasmodium falciparum 3D7	erythrocyte membrane protein 1, PfEMP1	2178
PF3D7_1200700	Plasmodium falciparum 3D7	acyl-CoA synthetase	926
PF3D7_1201000	Plasmodium falciparum 3D7	Plasmodium exported protein (PHISTb), unknown function	653
PF3D7_1201200	Plasmodium falciparum 3D7	Plasmodium exported protein (PHISTa-like), unknown function	221
PF3D7_1201500	Plasmodium falciparum 3D7	GPN-loop GTPase, putative	497
PF3D7_1201600	Plasmodium falciparum 3D7	NIMA related kinase 3	347
PF3D7_1201900	Plasmodium falciparum 3D7	conserved protein, unknown function	207
PF3D7_1202100	Plasmodium falciparum 3D7	SRAP domain-containing protein, putative	401
PF3D7_1202200	Plasmodium falciparum 3D7	mitochondrial phosphate carrier protein	324
PF3D7_1202300	Plasmodium falciparum 3D7	dynein heavy chain, putative	5718
PF3D7_1202600	Plasmodium falciparum 3D7	nuclear export mediator factor NEMF, putative	2180
PF3D7_1202700	Plasmodium falciparum 3D7	AATF domain-containing protein, putative	412
PF3D7_1202900	Plasmodium falciparum 3D7	high mobility group protein B1	97
PF3D7_1203000	Plasmodium falciparum 3D7	origin recognition complex subunit 1	1189
PF3D7_1203200	Plasmodium falciparum 3D7	signal recognition particle subunit SRP14	104
PF3D7_1203300	Plasmodium falciparum 3D7	TBCC domain-containing protein, putative	992
PF3D7_1203400	Plasmodium falciparum 3D7	major facilitator superfamily domain-containing protein, putative	1250
PF3D7_1203500	Plasmodium falciparum 3D7	threonylcarbamoyl-AMP synthase, putative	556
PF3D7_1203700	Plasmodium falciparum 3D7	nucleosome assembly protein	347
PF3D7_1203900	Plasmodium falciparum 3D7	ubiquitin-conjugating enzyme E2	147
PF3D7_1204300	Plasmodium falciparum 3D7	eukaryotic translation initiation factor 5A	161
PF3D7_1205100	Plasmodium falciparum 3D7	O-phosphoseryl-tRNA(Sec) selenium transferase, putative	578
PF3D7_1205200	Plasmodium falciparum 3D7	HAD domain ookinete protein, putative	338
PF3D7_1205300	Plasmodium falciparum 3D7	conserved Plasmodium protein, unknown function	314
PF3D7_1205500	Plasmodium falciparum 3D7	zinc finger protein, putative	1785
PF3D7_1205600	Plasmodium falciparum 3D7	tetratricopeptide repeat protein, putative	333
PF3D7_1205700	Plasmodium falciparum 3D7	targeted glyoxalase II	322
PF3D7_1205800	Plasmodium falciparum 3D7	high mobility group protein B3, putative	2284
PF3D7_1205900	Plasmodium falciparum 3D7	conserved protein, unknown function	1082
PF3D7_1206000	Plasmodium falciparum 3D7	shewanella-like protein phosphatase 2	304
PF3D7_1206200	Plasmodium falciparum 3D7	eukaryotic translation initiation factor 3 subunit C, putative	984
PF3D7_1206300	Plasmodium falciparum 3D7	conserved Plasmodium protein, unknown function	2760
PF3D7_1206600	Plasmodium falciparum 3D7	DNA-directed RNA polymerase III subunit RPC2, putative	1450
PF3D7_1206700	Plasmodium falciparum 3D7	eukaryotic translation initiation factor 5, putative	565
PF3D7_1206800	Plasmodium falciparum 3D7	conserved Plasmodium protein, unknown function	727
PF3D7_1207000	Plasmodium falciparum 3D7	conserved Plasmodium protein, unknown function	2612
PF3D7_1207100	Plasmodium falciparum 3D7	pre-rRNA-processing protein ESF1, putative	840
PF3D7_1207200	Plasmodium falciparum 3D7	zinc finger protein, putative	2723
PF3D7_1207400	Plasmodium falciparum 3D7	conserved Plasmodium protein, unknown function	395
PF3D7_1208100	Plasmodium falciparum 3D7	conserved Plasmodium protein, unknown function	4469
PF3D7_1208200	Plasmodium falciparum 3D7	cysteine repeat modular protein 3	3601
PF3D7_1208300	Plasmodium falciparum 3D7	acyl carrier protein, mitochondrial	157
PF3D7_1208400	Plasmodium falciparum 3D7	amino acid transporter, putative	1564
PF3D7_1208600	Plasmodium falciparum 3D7	mitochondrial import inner membrane translocase subunit TIM10, putative	75
PF3D7_1208900	Plasmodium falciparum 3D7	protein phosphatase PPM11, putative	1442
PF3D7_1209000	Plasmodium falciparum 3D7	mago-binding protein, putative	167
PF3D7_1209200	Plasmodium falciparum 3D7	U6 snRNA-associated Sm-like protein LSm7, putative	108
PF3D7_1209300	Plasmodium falciparum 3D7	telomere repeat-binding zinc finger protein	1461
PF3D7_1209400	Plasmodium falciparum 3D7	cytosolic iron-sulfur protein assembly protein 1, putative	792
PF3D7_1209500	Plasmodium falciparum 3D7	cGMP-specific 3',5'-cyclic phosphodiesterase alpha	954
PF3D7_1210100	Plasmodium falciparum 3D7	syntaxin, Qa-SNARE family	310
PF3D7_1210300	Plasmodium falciparum 3D7	conserved Plasmodium protein, unknown function	209
PF3D7_1210600	Plasmodium falciparum 3D7	kelch protein, putative	1065
PF3D7_1211000	Plasmodium falciparum 3D7	kinesin-X3, putative	1844
PF3D7_1211200	Plasmodium falciparum 3D7	conserved Plasmodium protein, unknown function	1831
PF3D7_1211400	Plasmodium falciparum 3D7	heat shock protein DNAJ homologue Pfj4	244
PF3D7_1211600	Plasmodium falciparum 3D7	lysine-specific histone demethylase 1, putative	2961
PF3D7_1211700	Plasmodium falciparum 3D7	DNA replication licensing factor MCM5, putative	758
PF3D7_1211800	Plasmodium falciparum 3D7	polyubiquitin	381
PF3D7_1211900	Plasmodium falciparum 3D7	non-SERCA-type Ca2+ -transporting P-ATPase	1264
PF3D7_1212000	Plasmodium falciparum 3D7	glutathione peroxidase-like thioredoxin peroxidase	205
PF3D7_1212100	Plasmodium falciparum 3D7	peripheral plastid protein 1, putative	558
PF3D7_1212400	Plasmodium falciparum 3D7	tetratricopeptide repeat protein, putative	340
PF3D7_1212500	Plasmodium falciparum 3D7	glycerol-3-phosphate 1-O-acyltransferase	583
PF3D7_1212700	Plasmodium falciparum 3D7	eukaryotic translation initiation factor 3 subunit A, putative	1377
PF3D7_1212800	Plasmodium falciparum 3D7	succinate dehydrogenase [ubiquinone] iron-sulfur subunit, mitochondrial	321
PF3D7_1212900	Plasmodium falciparum 3D7	bromodomain protein 2, putative	1088
PF3D7_1213200	Plasmodium falciparum 3D7	mediator of RNA polymerase II transcription subunit 18, putative	278
PF3D7_1213600	Plasmodium falciparum 3D7	dynein light chain 1, putative	93
PF3D7_1213700	Plasmodium falciparum 3D7	DNA-directed RNA polymerases I, II, and III subunit RPABC3, putative	145
PF3D7_1213800	Plasmodium falciparum 3D7	proline--tRNA ligase	746
PF3D7_1213900	Plasmodium falciparum 3D7	W2 domain-containing protein, putative	1137
PF3D7_1214900	Plasmodium falciparum 3D7	conserved protein, unknown function	245
PF3D7_1215000	Plasmodium falciparum 3D7	thioredoxin peroxidase 2	216
PF3D7_1215300	Plasmodium falciparum 3D7	10 kDa chaperonin	103
PF3D7_1215400	Plasmodium falciparum 3D7	conserved Plasmodium protein, unknown function	616
PF3D7_1215900	Plasmodium falciparum 3D7	serpentine receptor 10	655
PF3D7_1216200	Plasmodium falciparum 3D7	glycerol-3-phosphate dehydrogenase [NAD(+)], putative	367
PF3D7_1216300	Plasmodium falciparum 3D7	signal recognition particle subunit SRP19	152
PF3D7_1216400	Plasmodium falciparum 3D7	conserved Plasmodium membrane protein, unknown function	921
PF3D7_1216500	Plasmodium falciparum 3D7	male development gene 1	221
PF3D7_1216700	Plasmodium falciparum 3D7	perforin-like protein 2	1073
PF3D7_1216900	Plasmodium falciparum 3D7	DNA-binding chaperone, putative	939
PF3D7_1217200	Plasmodium falciparum 3D7	multiple RNA-binding domain-containing protein 1, putative	1119
PF3D7_1217400	Plasmodium falciparum 3D7	conserved protein, unknown function	854
PF3D7_1217500	Plasmodium falciparum 3D7	conserved Plasmodium protein, unknown function	214
PF3D7_1217900	Plasmodium falciparum 3D7	PPPDE peptidase domain-containing protein, putative	483
PF3D7_1218000	Plasmodium falciparum 3D7	thrombospondin-related apical membrane protein	352
PF3D7_1218200	Plasmodium falciparum 3D7	symplekin domain-containing protein, putative	2134
PF3D7_1218300	Plasmodium falciparum 3D7	AP-2 complex subunit mu	621
PF3D7_1218400	Plasmodium falciparum 3D7	triose or hexose phosphate/phosphate translocator, putative	478
PF3D7_1218500	Plasmodium falciparum 3D7	dynamin-like protein, putative	1061
PF3D7_1218600	Plasmodium falciparum 3D7	arginine--tRNA ligase	590
PF3D7_1218900	Plasmodium falciparum 3D7	WD repeat-containing protein, putative	717
PF3D7_1219000	Plasmodium falciparum 3D7	formin 2	2974
PF3D7_1219100	Plasmodium falciparum 3D7	clathrin heavy chain, putative	1997
PF3D7_1219600	Plasmodium falciparum 3D7	phospholipid-transporting ATPase 2	1555
PF3D7_1219900	Plasmodium falciparum 3D7	ribulose-phosphate 3-epimerase, putative	227
PF3D7_1220100	Plasmodium falciparum 3D7	pre-mRNA-processing factor 17, putative	618
PF3D7_1220300	Plasmodium falciparum 3D7	cell cycle associated protein, putative	2705
PF3D7_1220400	Plasmodium falciparum 3D7	debranching enzyme-associated ribonuclease, putative	519
PF3D7_1220700	Plasmodium falciparum 3D7	conserved Plasmodium protein, unknown function	885
PF3D7_1220900	Plasmodium falciparum 3D7	heterochromatin protein 1	266
PF3D7_1221000	Plasmodium falciparum 3D7	histone-lysine N-methyltransferase, H3 lysine-4 specific	2329
PF3D7_1221200	Plasmodium falciparum 3D7	conserved Plasmodium protein, unknown function	106
PF3D7_1221300	Plasmodium falciparum 3D7	EF hand domain-containing protein, putative	711
PF3D7_1222100	Plasmodium falciparum 3D7	conserved Plasmodium protein, unknown function	518
PF3D7_1222300	Plasmodium falciparum 3D7	endoplasmin, putative	821
PF3D7_1222400	Plasmodium falciparum 3D7	AP2 domain transcription factor	2558
PF3D7_1222500	Plasmodium falciparum 3D7	diphthine--ammonia ligase, putative	247
PF3D7_1222600	Plasmodium falciparum 3D7	AP2 domain transcription factor AP2-G	2432
PF3D7_1222700	Plasmodium falciparum 3D7	glideosome-associated protein 45	204
PF3D7_1223000	Plasmodium falciparum 3D7	conserved Plasmodium protein, unknown function	134
PF3D7_1223100	Plasmodium falciparum 3D7	cAMP-dependent protein kinase regulatory subunit	441
PF3D7_1223200	Plasmodium falciparum 3D7	nucleus export protein BRR6, putative	454
PF3D7_1223400	Plasmodium falciparum 3D7	phospholipid-transporting ATPase, putative	1618
PF3D7_1223500	Plasmodium falciparum 3D7	conserved Plasmodium protein, unknown function	4505
PF3D7_1223600	Plasmodium falciparum 3D7	conserved Plasmodium protein, unknown function	1560
PF3D7_1223700	Plasmodium falciparum 3D7	vacuolar iron transporter	273
PF3D7_1224000	Plasmodium falciparum 3D7	GTP cyclohydrolase 1	389
PF3D7_1224100	Plasmodium falciparum 3D7	conserved protein, unknown function	192
PF3D7_1224200	Plasmodium falciparum 3D7	BRO1 domain-containing protein, putative	819
PF3D7_1224300	Plasmodium falciparum 3D7	polyadenylate-binding protein 1, putative	875
PF3D7_1224400	Plasmodium falciparum 3D7	WD repeat-containing protein, putative	595
PF3D7_1224500	Plasmodium falciparum 3D7	histone chaperone ASF1	273
PF3D7_1224700	Plasmodium falciparum 3D7	conserved Plasmodium protein, unknown function	1461
PF3D7_1224900	Plasmodium falciparum 3D7	splicing factor 3B subunit 6, putative	106
PF3D7_1225100	Plasmodium falciparum 3D7	isoleucine--tRNA ligase, putative	1696
PF3D7_1225200	Plasmodium falciparum 3D7	DNA-binding protein, putative	1187
PF3D7_1225600	Plasmodium falciparum 3D7	conserved Plasmodium protein, unknown function	781
PF3D7_1225700	Plasmodium falciparum 3D7	VAC14 domain-containing protein, putative	1501
PF3D7_1225800	Plasmodium falciparum 3D7	ubiquitin-activating enzyme E1	1140
PF3D7_1226000	Plasmodium falciparum 3D7	conserved protein, unknown function	908
PF3D7_1226300	Plasmodium falciparum 3D7	haloacid dehalogenase-like hydrolase, putative	295
PF3D7_1226500	Plasmodium falciparum 3D7	heptatricopeptide repeat and RAP domain-containing protein, putative	1505
PF3D7_1226600	Plasmodium falciparum 3D7	proliferating cell nuclear antigen 2	264
PF3D7_1226700	Plasmodium falciparum 3D7	U3 small nucleolar RNA-interacting protein 2, putative	636
PF3D7_1226800	Plasmodium falciparum 3D7	ataxin-3, putative	381
PF3D7_1226900	Plasmodium falciparum 3D7	parasitophorous vacuolar protein 2	495
PF3D7_1227000	Plasmodium falciparum 3D7	conserved Plasmodium protein, unknown function	163
PF3D7_1227100	Plasmodium falciparum 3D7	DNA helicase 60	742
PF3D7_1227200	Plasmodium falciparum 3D7	potassium channel K1	1966
PF3D7_1227300	Plasmodium falciparum 3D7	conserved Plasmodium protein, unknown function	1162
PF3D7_1227500	Plasmodium falciparum 3D7	protein SOC2, putative	2303
PF3D7_1227600	Plasmodium falciparum 3D7	kinetochore protein SPC24, putative	1115
PF3D7_1227700	Plasmodium falciparum 3D7	protein KIC2	771
PF3D7_1227800	Plasmodium falciparum 3D7	elongator complex protein 3, putative	1092
PF3D7_1228100	Plasmodium falciparum 3D7	leucine-rich repeat protein	447
PF3D7_1228300	Plasmodium falciparum 3D7	NIMA related kinase 1	1057
PF3D7_1228400	Plasmodium falciparum 3D7	conserved Plasmodium protein, unknown function	1401
PF3D7_1228600	Plasmodium falciparum 3D7	merozoite surface protein 9	743
PF3D7_1228700	Plasmodium falciparum 3D7	conserved Plasmodium protein, unknown function	1135
PF3D7_1228800	Plasmodium falciparum 3D7	WD repeat-containing protein, putative	3209
PF3D7_1229100	Plasmodium falciparum 3D7	multidrug resistance-associated protein 2	2108
PF3D7_1229300	Plasmodium falciparum 3D7	PhIL1-interacting candidate PIC1	990
PF3D7_1229400	Plasmodium falciparum 3D7	macrophage migration inhibitory factor	116
PF3D7_1229500	Plasmodium falciparum 3D7	T-complex protein 1 subunit gamma	542
PF3D7_1230000	Plasmodium falciparum 3D7	TBC domain-containing protein, putative	2001
PF3D7_1230400	Plasmodium falciparum 3D7	ATP-dependent protease subunit ClpQ	207
PF3D7_1230500	Plasmodium falciparum 3D7	WD repeat-containing protein, putative	502
PF3D7_1230700	Plasmodium falciparum 3D7	protein transport protein SEC13	822
PF3D7_1230800	Plasmodium falciparum 3D7	pre-mRNA-splicing regulator WTAP, putative	584
PF3D7_1231100	Plasmodium falciparum 3D7	ras-related protein Rab-2	213
PF3D7_1231400	Plasmodium falciparum 3D7	membrane protein ICM1	1944
PF3D7_1231600	Plasmodium falciparum 3D7	pre-mRNA-splicing factor ATP-dependent RNA helicase PRP2, putative	1168
PF3D7_1231800	Plasmodium falciparum 3D7	asparagine-rich protein, putative	1824
PF3D7_1232100	Plasmodium falciparum 3D7	60 kDa chaperonin	718
PF3D7_1232200	Plasmodium falciparum 3D7	dihydrolipoyl dehydrogenase, mitochondrial	512
PF3D7_1232300	Plasmodium falciparum 3D7	cytochrome b5, putative	157
PF3D7_1232500	Plasmodium falciparum 3D7	CG2-related protein, putative	1071
PF3D7_1233100	Plasmodium falciparum 3D7	conserved protein, unknown function	135
PF3D7_1233200	Plasmodium falciparum 3D7	male development protein MD2, putative	3238
PF3D7_1233300	Plasmodium falciparum 3D7	pentatricopeptide repeat domain-containing protein 2, putative	1413
PF3D7_1233600	Plasmodium falciparum 3D7	asparagine and aspartate rich protein 1	5439
PF3D7_1233700	Plasmodium falciparum 3D7	homocysteine S-methyltransferase, putative	581
PF3D7_1233900	Plasmodium falciparum 3D7	sentrin-specific protease 1	1026
PF3D7_1234100	Plasmodium falciparum 3D7	bromodomain protein 5	3896
PF3D7_1234500	Plasmodium falciparum 3D7	conserved Plasmodium protein, unknown function	384
PF3D7_1234600	Plasmodium falciparum 3D7	protein TOC75, putative	1130
PF3D7_1234800	Plasmodium falciparum 3D7	splicing factor 3B subunit 3, putative	1329
PF3D7_1234900	Plasmodium falciparum 3D7	CHCH domain-containing protein, putative	151
PF3D7_1235100	Plasmodium falciparum 3D7	conserved protein, unknown function	71
PF3D7_1235200	Plasmodium falciparum 3D7	V-type K+-independent H+-translocating inorganic pyrophosphatase	1057
PF3D7_1235300	Plasmodium falciparum 3D7	CCR4-NOT transcription complex subunit 4, putative	1662
PF3D7_1235500	Plasmodium falciparum 3D7	N6-adenosine-methyltransferase, putative	646
PF3D7_1235600	Plasmodium falciparum 3D7	serine hydroxymethyltransferase	442
PF3D7_1235700	Plasmodium falciparum 3D7	ATP synthase subunit beta, mitochondrial	535
PF3D7_1235900	Plasmodium falciparum 3D7	pre-mRNA-splicing factor SYF1, putative	1031
PF3D7_1236000	Plasmodium falciparum 3D7	vesicle transport v-SNARE protein VTI1, putative	410
PF3D7_1236100	Plasmodium falciparum 3D7	clustered-asparagine-rich protein	445
PF3D7_1236200	Plasmodium falciparum 3D7	WD repeat-containing protein, putative	1438
PF3D7_1236300	Plasmodium falciparum 3D7	conserved protein, unknown function	425
PF3D7_1236400	Plasmodium falciparum 3D7	conserved Plasmodium protein, unknown function	605
PF3D7_1236800	Plasmodium falciparum 3D7	protein-S-isoprenylcysteine O-methyltransferase	509
PF3D7_1236900	Plasmodium falciparum 3D7	conserved Plasmodium protein, unknown function	372
PF3D7_1237000	Plasmodium falciparum 3D7	SUMO-activating enzyme subunit 2	686
PF3D7_1237100	Plasmodium falciparum 3D7	conserved Plasmodium protein, unknown function	2792
PF3D7_1237200	Plasmodium falciparum 3D7	conserved Plasmodium protein, unknown function	1915
PF3D7_1237400	Plasmodium falciparum 3D7	hydrolase, putative	438
PF3D7_1237500	Plasmodium falciparum 3D7	conserved Plasmodium protein, unknown function	1681
PF3D7_1237700	Plasmodium falciparum 3D7	conserved protein, unknown function	210
PF3D7_1237900	Plasmodium falciparum 3D7	conserved Plasmodium protein, unknown function	1188
PF3D7_1238000	Plasmodium falciparum 3D7	COPI associated protein, putative	148
PF3D7_1238100	Plasmodium falciparum 3D7	calcyclin binding protein, putative	228
PF3D7_1238200	Plasmodium falciparum 3D7	conserved Plasmodium protein, unknown function	349
PF3D7_1238300	Plasmodium falciparum 3D7	pre-mRNA-splicing factor CWC22, putative	967
PF3D7_1238500	Plasmodium falciparum 3D7	conserved Plasmodium protein, unknown function	1812
PF3D7_1238600	Plasmodium falciparum 3D7	sphingomyelin phosphodiesterase	393
PF3D7_1238700	Plasmodium falciparum 3D7	BTB/POZ domain-containing protein, putative	505
PF3D7_1238800	Plasmodium falciparum 3D7	acyl-CoA synthetase	792
PF3D7_1238900	Plasmodium falciparum 3D7	protein kinase 2	509
PF3D7_1239000	Plasmodium falciparum 3D7	HD superfamily phosphohydrolase protein, putative	822
PF3D7_1239200	Plasmodium falciparum 3D7	AP2 domain transcription factor, putative	2577
[truncated: 923 more rows]
