# Supplementary material for: Identification of conserved cross-species B-cell linear epitopes in human malaria: a subtractive proteomics and immuno-informatics approach targeting merozoite stage proteins
Source: Front Immunol. 2024 Feb 9;15:1352618. doi: 10.3389/fimmu.2024.1352618 (PMC10884153; doi:10.3389/fimmu.2024.1352618)
Supplement: Supplementary Table 2 — Metadata for the sequenced Kenyan isolates from Homabay county (n=27) [file Table_2.xls]

## Sheet: Sheet1
Run	BioSample	AvgSpotLen	Bases	Bytes	Experiment	external_id	create_date	Sample Name	Sample_name	Submitter_Id	Year_sample_sequenced	Sequencing_platform	Reference
ERR6908268	SAMEA9989279	300	2.15 G	883.88 Mb	ERX6530537	SAMEA9989279	2021-11-1711:23:00Z	SAMEA9989279	pfalciparum_lv_KU14_001_H35LJCCXY_L4	pfalciparum_lv_KU14_001_H35LJCCXY_L4	2015	Illumina MiSeq	Osborne et al 2021
ERR6908269	SAMEA9989280	300	1.33 G	529.03 Mb	ERX6530538	SAMEA9989280	2021-10-1614:11:00Z	SAMEA9989280	pfalciparum_lv_Pf003_HCMHWCCXY_L2	pfalciparum_lv_Pf003_HCMHWCCXY_L2	2015	Illumina MiSeq	Osborne et al 2021
ERR6908270	SAMEA9989281	300	2.00 G	805.76 Mb	ERX6530539	SAMEA9989281	2021-10-1614:13:00Z	SAMEA9989281	pfalciparum_lv_Pf004_HFKVJCCXY_L6	pfalciparum_lv_Pf004_HFKVJCCXY_L6	2015	Illumina MiSeq	Osborne et al 2021
ERR6908271	SAMEA9989282	300	1.07 G	422.53 Mb	ERX6530540	SAMEA9989282	2021-11-1711:14:00Z	SAMEA9989282	pfalciparum_lv_Pf005_HFKVJCCXY_L6	pfalciparum_lv_Pf005_HFKVJCCXY_L6	2015	Illumina MiSeq	Osborne et al 2021
ERR6908272	SAMEA9989283	300	1.34 G	536.89 Mb	ERX6530541	SAMEA9989283	2021-11-1711:20:00Z	SAMEA9989283	pfalciparum_lv_Pf006_HCMHWCCXY_L2	pfalciparum_lv_Pf006_HCMHWCCXY_L2	2015	Illumina MiSeq	Osborne et al 2021
ERR6908273	SAMEA9989284	300	1.18 G	465.67 Mb	ERX6530542	SAMEA9989284	2021-11-1711:18:00Z	SAMEA9989284	pfalciparum_lv_Pf007_HFKVJCCXY_L6	pfalciparum_lv_Pf007_HFKVJCCXY_L6	2015	Illumina MiSeq	Osborne et al 2021
ERR6908274	SAMEA9989285	300	1.37 G	548.55 Mb	ERX6530543	SAMEA9989285	2021-10-1614:11:00Z	SAMEA9989285	pfalciparum_lv_Pf011_HCMHWCCXY_L2	pfalciparum_lv_Pf011_HCMHWCCXY_L2	2015	Illumina MiSeq	Osborne et al 2021
ERR6908275	SAMEA9989286	300	1.50 G	587.77 Mb	ERX6530544	SAMEA9989286	2021-11-1711:21:00Z	SAMEA9989286	pfalciparum_lv_Pf012_HKCCLCCXY_L3	pfalciparum_lv_Pf012_HKCCLCCXY_L3	2015	Illumina MiSeq	Osborne et al 2021
ERR6908276	SAMEA9989287	300	1.47 G	564.62 Mb	ERX6530545	SAMEA9989287	2021-10-1614:11:00Z	SAMEA9989287	pfalciparum_lv_Pf013_HK7MKCCXY_L3	pfalciparum_lv_Pf013_HK7MKCCXY_L3	2015	Illumina MiSeq	Osborne et al 2021
ERR6908277	SAMEA9989288	300	1.53 G	576.10 Mb	ERX6530546	SAMEA9989288	2021-11-1711:20:00Z	SAMEA9989288	pfalciparum_lv_Pf015_HK7LVCCXY_L3	pfalciparum_lv_Pf015_HK7LVCCXY_L3	2015	Illumina MiSeq	Osborne et al 2021
ERR6908278	SAMEA9989289	300	1.96 G	769.47 Mb	ERX6530547	SAMEA9989289	2021-11-1711:23:00Z	SAMEA9989289	pfalciparum_lv_Pf016_HKCCLCCXY_L3	pfalciparum_lv_Pf016_HKCCLCCXY_L3	2015	Illumina MiSeq	Osborne et al 2021
ERR6908279	SAMEA9989290	300	1.82 G	714.54 Mb	ERX6530548	SAMEA9989290	2021-10-1614:12:00Z	SAMEA9989290	pfalciparum_lv_Pf017_HKCCLCCXY_L3	pfalciparum_lv_Pf017_HKCCLCCXY_L3	2015	Illumina MiSeq	Osborne et al 2021
ERR6908280	SAMEA9989291	300	1.17 G	445.16 Mb	ERX6530549	SAMEA9989291	2021-11-1711:13:00Z	SAMEA9989291	pfalciparum_lv_Pf018_HK7MKCCXY_L3	pfalciparum_lv_Pf018_HK7MKCCXY_L3	2015	Illumina MiSeq	Osborne et al 2021
ERR6908281	SAMEA9989292	300	1.74 G	662.85 Mb	ERX6530550	SAMEA9989292	2021-11-1711:22:00Z	SAMEA9989292	pfalciparum_lv_Pf019_HK7MKCCXY_L3	pfalciparum_lv_Pf019_HK7MKCCXY_L3	2015	Illumina MiSeq	Osborne et al 2021
ERR6908282	SAMEA9989293	300	1.56 G	594.18 Mb	ERX6530551	SAMEA9989293	2021-10-1614:12:00Z	SAMEA9989293	pfalciparum_lv_Pf020_HK7MKCCXY_L3	pfalciparum_lv_Pf020_HK7MKCCXY_L3	2015	Illumina MiSeq	Osborne et al 2021
ERR6908283	SAMEA9989294	300	1.81 G	708.54 Mb	ERX6530552	SAMEA9989294	2021-11-1711:23:00Z	SAMEA9989294	pfalciparum_lv_Pf021_HKCCLCCXY_L3	pfalciparum_lv_Pf021_HKCCLCCXY_L3	2015	Illumina MiSeq	Osborne et al 2021
ERR6908284	SAMEA9989295	300	1.37 G	517.57 Mb	ERX6530553	SAMEA9989295	2021-10-1614:11:00Z	SAMEA9989295	pfalciparum_lv_Pf023_HK7MKCCXY_L3	pfalciparum_lv_Pf023_HK7MKCCXY_L3	2015	Illumina MiSeq	Osborne et al 2021
ERR6908285	SAMEA9989296	300	3.04 G	1.16 Gb	ERX6530554	SAMEA9989296	2021-11-1711:26:00Z	SAMEA9989296	pfalciparum_lv_Pf024_HKCCLCCXY_L3	pfalciparum_lv_Pf024_HKCCLCCXY_L3	2015	Illumina MiSeq	Osborne et al 2021
ERR6908286	SAMEA9989297	300	2.01 G	789.10 Mb	ERX6530555	SAMEA9989297	2021-11-1711:23:00Z	SAMEA9989297	pfalciparum_lv_Pf025_HKCCLCCXY_L3	pfalciparum_lv_Pf025_HKCCLCCXY_L3	2015	Illumina MiSeq	Osborne et al 2021
ERR6908287	SAMEA9989298	300	1.52 G	583.21 Mb	ERX6530556	SAMEA9989298	2021-11-1711:20:00Z	SAMEA9989298	pfalciparum_lv_Pf026_HK7MKCCXY_L3	pfalciparum_lv_Pf026_HK7MKCCXY_L3	2015	Illumina MiSeq	Osborne et al 2021
ERR6908288	SAMEA9989299	300	1.58 G	623.54 Mb	ERX6530557	SAMEA9989299	2021-10-1614:12:00Z	SAMEA9989299	pfalciparum_lv_Pf028_HKCCLCCXY_L3	pfalciparum_lv_Pf028_HKCCLCCXY_L3	2015	Illumina MiSeq	Osborne et al 2021
ERR6908289	SAMEA9989300	300	1.83 G	717.96 Mb	ERX6530558	SAMEA9989300	2021-11-1711:23:00Z	SAMEA9989300	pfalciparum_lv_Pf029_HKCCLCCXY_L3	pfalciparum_lv_Pf029_HKCCLCCXY_L3	2015	Illumina MiSeq	Osborne et al 2021
ERR6908290	SAMEA9989301	302	466.46 M	190.31 Mb	ERX6530559	SAMEA9989301	2021-11-1711:12:00Z	SAMEA9989301	pfalciparum_lv_005-200203	pfalciparum_lv_005-200203	2020	Illumina MiSeq	Osborne et al 2021
ERR6908291	SAMEA9989302	302	448.34 M	186.43 Mb	ERX6530560	SAMEA9989302	2021-10-1614:09:00Z	SAMEA9989302	pfalciparum_lv_005-200204	pfalciparum_lv_005-200204	2020	Illumina MiSeq	Osborne et al 2021
ERR6908292	SAMEA9989303	302	475.69 M	196.44 Mb	ERX6530561	SAMEA9989303	2021-11-1711:12:00Z	SAMEA9989303	pfalciparum_lv_010-200207	pfalciparum_lv_010-200207	2020	Illumina MiSeq	Osborne et al 2021
ERR6908293	SAMEA9989304	302	477.14 M	199.00 Mb	ERX6530562	SAMEA9989304	2021-10-1614:10:00Z	SAMEA9989304	pfalciparum_lv_016-200207	pfalciparum_lv_016-200207	2020	Illumina MiSeq	Osborne et al 2021
ERR6908294	SAMEA9989305	302	499.34 M	210.81 Mb	ERX6530563	SAMEA9989305	2021-11-2218:02:00Z	SAMEA9989305	pfalciparum_lv_018-200131	pfalciparum_lv_018-200131	2020	Illumina MiSeq	Osborne et al 2021
