# Supplementary material for: Identification of conserved cross-species B-cell linear epitopes in human malaria: a subtractive proteomics and immuno-informatics approach targeting merozoite stage proteins
Source: Front Immunol. 2024 Feb 9;15:1352618. doi: 10.3389/fimmu.2024.1352618 (PMC10884153; doi:10.3389/fimmu.2024.1352618)
Supplement: Supplementary Table 3 — Metadata for the MalariaGen version 6 Kenyan isolates (n=131) [file Table_3.xls]

## Sheet: Malariagen_version_6
Sample	Study	Site	Country	Lat	Long	Year	ENA	All samples same individual	Population
PC0001-C	1015-PF-KE-NZILA	Kilifi	Kenya	-3.62513	39.8611	2007	ERR012727,ERR012650,ERR012861,ERR012765	PC0001-C	EAF
PC0003-01	1015-PF-KE-NZILA	Kilifi	Kenya	-3.62513	39.8611	2007	ERR012437,ERR012287	PC0003-01,PC0003-02	EAF
PC0003-02	1015-PF-KE-NZILA	Kilifi	Kenya	-3.62513	39.8611	2007	ERR012359,ERR012498,ERR012257,ERR012334	PC0003-01,PC0003-02	EAF
PC0004-01	1015-PF-KE-NZILA	Kilifi	Kenya	-3.62513	39.8611	2007	ERR012380,ERR012226,ERR012509	PC0004-01,PC0004-02	EAF
PC0004-02	1015-PF-KE-NZILA	Kilifi	Kenya	-3.62513	39.8611	2007	ERR012454,ERR012328,ERR012353	PC0004-01,PC0004-02	EAF
PC0005-Cx	1015-PF-KE-NZILA	Kilifi	Kenya	-3.62513	39.8611	2007	ERR199976	PC0005-Cx	EAF
PC0007-C	1015-PF-KE-NZILA	Kilifi	Kenya	-3.62513	39.8611	2007	ERR012277,ERR012237,ERR012228	PC0007-C	EAF
PC0008-01	1015-PF-KE-NZILA	Kilifi	Kenya	-3.62513	39.8611	2007	ERR012448,ERR012469	PC0008-01,PC0008-02	EAF
PC0008-02	1015-PF-KE-NZILA	Kilifi	Kenya	-3.62513	39.8611	2007	ERR037225	PC0008-01,PC0008-02	EAF
PC0009-C	1015-PF-KE-NZILA	Kilifi	Kenya	-3.62513	39.8611	2007	ERR012409	PC0009-C	EAF
PC0011-C	1015-PF-KE-NZILA	Kilifi	Kenya	-3.62513	39.8611	2007	ERR012475,ERR012330,ERR012446	PC0011-C	EAF
PC0012-01	1015-PF-KE-NZILA	Kilifi	Kenya	-3.62513	39.8611	2007	ERR012269	PC0012-01,PC0012-C	EAF
PC0012-C	1015-PF-KE-NZILA	Kilifi	Kenya	-3.62513	39.8611	2007	ERR012368,ERR012311,ERR012260	PC0012-01,PC0012-C	EAF
PC0013-C	1015-PF-KE-NZILA	Kilifi	Kenya	-3.62513	39.8611	2007	ERR012274,ERR012493,ERR012346	PC0013-C	EAF
PC0016-C	1015-PF-KE-NZILA	Kilifi	Kenya	-3.62513	39.8611	2007	ERR018939	PC0016-C	EAF
PC0019-C	1015-PF-KE-NZILA	Kilifi	Kenya	-3.62513	39.8611	2007	ERR012227	PC0019-C	EAF
PC0020-C	1015-PF-KE-NZILA	Kilifi	Kenya	-3.62513	39.8611	2007	ERR012462	PC0020-C	EAF
PC0021-C	1015-PF-KE-NZILA	Kilifi	Kenya	-3.62513	39.8611	2007	ERR012856	PC0021-C	EAF
PC0023-C	1015-PF-KE-NZILA	Kilifi	Kenya	-3.62513	39.8611	2007	ERR012317	PC0023-C	EAF
PC0025-C	1015-PF-KE-NZILA	Kilifi	Kenya	-3.62513	39.8611	2007	ERR012791	PC0025-C	EAF
PC0026-C	1015-PF-KE-NZILA	Kilifi	Kenya	-3.62513	39.8611	2007	ERR012519	PC0026-C	EAF
PC0030-C	1015-PF-KE-NZILA	Kilifi	Kenya	-3.62513	39.8611	2007	ERR012762	PC0030-C	EAF
PC0031-C	1015-PF-KE-NZILA	Kilifi	Kenya	-3.62513	39.8611	2007	ERR012425	PC0031-C	EAF
PC0032-C	1015-PF-KE-NZILA	Kilifi	Kenya	-3.62513	39.8611	2007	ERR012494	PC0032-C	EAF
PC0033-C	1015-PF-KE-NZILA	Kilifi	Kenya	-3.62513	39.8611	2007	ERR012304	PC0033-C	EAF
PC0034-C	1015-PF-KE-NZILA	Kilifi	Kenya	-3.62513	39.8611	2007	ERR012411	PC0034-C	EAF
PC0035-C	1015-PF-KE-NZILA	Kilifi	Kenya	-3.62513	39.8611	2007	ERR012517	PC0035-C	EAF
PC0037-C	1015-PF-KE-NZILA	Kilifi	Kenya	-3.62513	39.8611	2007	ERR012424	PC0037-C	EAF
PC0038-C	1015-PF-KE-NZILA	Kilifi	Kenya	-3.62513	39.8611	2007	ERR012514	PC0038-C	EAF
PC0044-C	1015-PF-KE-NZILA	Kilifi	Kenya	-3.62513	39.8611	2007	ERR029094	PC0044-C	EAF
PC0046-C	1015-PF-KE-NZILA	Kilifi	Kenya	-3.62513	39.8611	2007	ERR029095	PC0046-C	EAF
PC0047-C	1015-PF-KE-NZILA	Kilifi	Kenya	-3.62513	39.8611	2007	ERR012481	PC0047-C	EAF
PC0048-C	1015-PF-KE-NZILA	Kilifi	Kenya	-3.62513	39.8611	2007	ERR012258,ERR012223	PC0048-C	EAF
PC0049-C	1015-PF-KE-NZILA	Kilifi	Kenya	-3.62513	39.8611	2007	ERR029096	PC0049-C	EAF
PC0051-C	1015-PF-KE-NZILA	Kilifi	Kenya	-3.62513	39.8611	2007	ERR012456,ERR012489	PC0051-C	EAF
PC0053-C	1015-PF-KE-NZILA	Kilifi	Kenya	-3.62513	39.8611	2007	ERR126559	PC0053-C	EAF
PC0054-C	1015-PF-KE-NZILA	Kilifi	Kenya	-3.62513	39.8611	2007	ERR029083	PC0054-C	EAF
PC0056-C	1015-PF-KE-NZILA	Kilifi	Kenya	-3.62513	39.8611	2007	ERR029084	PC0056-C	EAF
PC0057-C	1015-PF-KE-NZILA	Kilifi	Kenya	-3.62513	39.8611	2007	ERR029085	PC0057-C	EAF
PC0058-C	1015-PF-KE-NZILA	Kilifi	Kenya	-3.62513	39.8611	2007	ERR012232	PC0058-C	EAF
PC0059-C	1015-PF-KE-NZILA	Kilifi	Kenya	-3.62513	39.8611	2007	ERR029086	PC0059-C	EAF
PC0061-C	1015-PF-KE-NZILA	Kilifi	Kenya	-3.62513	39.8611	2007	ERR029087	PC0061-C	EAF
PC0063-C	1015-PF-KE-NZILA	Kilifi	Kenya	-3.62513	39.8611	2007	ERR012752,ERR012478	PC0063-C	EAF
PC0064-C	1015-PF-KE-NZILA	Kilifi	Kenya	-3.62513	39.8611	2007	ERR012428	PC0064-C	EAF
PC0065-C	1015-PF-KE-NZILA	Kilifi	Kenya	-3.62513	39.8611	2007	ERR012421	PC0065-C	EAF
PC0066-C	1015-PF-KE-NZILA	Kilifi	Kenya	-3.62513	39.8611	2007	ERR223047	PC0066-C	EAF
PC0067-C	1015-PF-KE-NZILA	Kilifi	Kenya	-3.62513	39.8611	2007	ERR223039	PC0067-C	EAF
PC0068-C	1015-PF-KE-NZILA	Kilifi	Kenya	-3.62513	39.8611	2007	ERR012381,ERR012518	PC0068-C	EAF
PC0069-C	1015-PF-KE-NZILA	Kilifi	Kenya	-3.62513	39.8611	2007	ERR029413	PC0069-C	EAF
PC0070-C	1015-PF-KE-NZILA	Kilifi	Kenya	-3.62513	39.8611	2007	ERR205934	PC0070-C	EAF
PC0071-C	1015-PF-KE-NZILA	Kilifi	Kenya	-3.62513	39.8611	2007	ERR205935	PC0071-C	EAF
PC0073-C	1015-PF-KE-NZILA	Kilifi	Kenya	-3.62513	39.8611	2007	ERR029414	PC0073-C	EAF
PC0074-C	1015-PF-KE-NZILA	Kilifi	Kenya	-3.62513	39.8611	2007	ERR029411	PC0074-C	EAF
PC0075-C	1015-PF-KE-NZILA	Kilifi	Kenya	-3.62513	39.8611	2007	ERR029412	PC0075-C	EAF
PC0077-C	1015-PF-KE-NZILA	Kilifi	Kenya	-3.62513	39.8611	2007	ERR029088	PC0077-C	EAF
PC0078-C	1015-PF-KE-NZILA	Kilifi	Kenya	-3.62513	39.8611	2007	ERR029089	PC0078-C	EAF
PC0079-C	1015-PF-KE-NZILA	Kilifi	Kenya	-3.62513	39.8611	2007	ERR029104	PC0079-C	EAF
PC0085-C	1027-PF-KE-BULL	Kilifi	Kenya	-3.62513	39.8611	2007	ERR205956	PC0085-C	EAF
PC0086-C	1027-PF-KE-BULL	Kilifi	Kenya	-3.62513	39.8611	2007	ERR205957	PC0086-C	EAF
PC0097-C	1027-PF-KE-BULL	Kilifi	Kenya	-3.62513	39.8611	2007	ERR205958	PC0097-C	EAF
PC0103-C	1027-PF-KE-BULL	Kilifi	Kenya	-3.62513	39.8611	2007	ERR205959	PC0103-C	EAF
PC0104-C	1027-PF-KE-BULL	Kilifi	Kenya	-3.62513	39.8611	2007	ERR205951	PC0104-C	EAF
PC0107-C	1027-PF-KE-BULL	Kilifi	Kenya	-3.62513	39.8611	2007	ERR205952	PC0107-C	EAF
PC0109-C	1027-PF-KE-BULL	Kilifi	Kenya	-3.62513	39.8611	2007	ERR205960	PC0109-C	EAF
PC0112-C	1027-PF-KE-BULL	Kilifi	Kenya	-3.62513	39.8611	2007	ERR205961	PC0112-C	EAF
PC0113-C	1027-PF-KE-BULL	Kilifi	Kenya	-3.62513	39.8611	2007	ERR205953	PC0113-C	EAF
PC0118-C	1027-PF-KE-BULL	Kilifi	Kenya	-3.62513	39.8611	2007	ERR205954	PC0118-C	EAF
PC0122-C	1027-PF-KE-BULL	Kilifi	Kenya	-3.62513	39.8611	2007	ERR205955	PC0122-C	EAF
PC0169-C	1107-PF-KEN-KAMAU	Kisumu	Kenya	-0.0917	34.768	2014	ERR701732	PC0169-C	EAF
PC0172-C	1107-PF-KEN-KAMAU	Kisumu	Kenya	-0.0917	34.768	2014	ERR701736	PC0172-C	EAF
PC0173-C	1107-PF-KEN-KAMAU	Kisumu	Kenya	-0.0917	34.768	2014	ERR701723	PC0173-C	EAF
PC0174-C	1107-PF-KEN-KAMAU	Kisumu	Kenya	-0.0917	34.768	2014	ERR701737	PC0174-C	EAF
PC0178-C	1107-PF-KEN-KAMAU	Kisumu	Kenya	-0.0917	34.768	2014	ERR701729	PC0178-C	EAF
PC0180-C	1107-PF-KEN-KAMAU	Kombewa	Kenya	-0.1035	34.5183	2014	ERR701731	PC0180-C	EAF
PC0183-C	1107-PF-KEN-KAMAU	Kombewa	Kenya	-0.1035	34.5183	2014	ERR701744	PC0183-C	EAF
PC0184-C	1107-PF-KEN-KAMAU	Kombewa	Kenya	-0.1035	34.5183	2014	ERR701745	PC0184-C	EAF
PC0186-C	1107-PF-KEN-KAMAU	Kisumu	Kenya	-0.0917	34.768	2014	ERR701725	PC0186-C	EAF
PC0187-C	1107-PF-KEN-KAMAU	Kombewa	Kenya	-0.1035	34.5183	2014	ERR701727	PC0187-C	EAF
PC0188-C	1107-PF-KEN-KAMAU	Kombewa	Kenya	-0.1035	34.5183	2014	ERR701716	PC0188-C	EAF
PC0189-C	1107-PF-KEN-KAMAU	Kombewa	Kenya	-0.1035	34.5183	2014	ERR701739	PC0189-C	EAF
PC0191-C	1107-PF-KEN-KAMAU	Kisumu	Kenya	-0.0917	34.768	2014	ERR701742	PC0191-C	EAF
PC0193-C	1107-PF-KEN-KAMAU	Kisumu	Kenya	-0.0917	34.768	2014	ERR701743	PC0193-C	EAF
PC0197-C	1107-PF-KEN-KAMAU	Kombewa	Kenya	-0.1035	34.5183	2014	ERR701747	PC0197-C	EAF
PC0198-C	1107-PF-KEN-KAMAU	Kisumu	Kenya	-0.0917	34.768	2014	ERR701749	PC0198-C	EAF
PC0199-C	1107-PF-KEN-KAMAU	Kisumu	Kenya	-0.0917	34.768	2014	ERR701728	PC0199-C	EAF
PC0200-C	1107-PF-KEN-KAMAU	Kisumu	Kenya	-0.0917	34.768	2014	ERR701738	PC0200-C	EAF
PC0201-C	1107-PF-KEN-KAMAU	Kisumu	Kenya	-0.0917	34.768	2014	ERR701740	PC0201-C	EAF
PC0202-C	1107-PF-KEN-KAMAU	Kisumu	Kenya	-0.0917	34.768	2014	ERR701741	PC0202-C	EAF
PC0206-C	1107-PF-KEN-KAMAU	Kisumu	Kenya	-0.0917	34.768	2014	ERR701735	PC0206-C	EAF
PC0208-C	1107-PF-KEN-KAMAU	Kisumu	Kenya	-0.0917	34.768	2014	ERR701746	PC0208-C	EAF
PC0209-C	1107-PF-KEN-KAMAU	Kombewa	Kenya	-0.1035	34.5183	2014	ERR701748	PC0209-C	EAF
PC0213-C	1107-PF-KEN-KAMAU	Kisumu	Kenya	-0.0917	34.768	2014	ERR701750	PC0213-C	EAF
PC0220-C	1107-PF-KEN-KAMAU	Kisumu	Kenya	-0.0917	34.768	2014	ERR701756	PC0220-C	EAF
PC0229-C	1107-PF-KEN-KAMAU	Kisumu	Kenya	-0.0917	34.768	2014	ERR701752	PC0229-C	EAF
PC0231-C	1107-PF-KEN-KAMAU	Kisumu	Kenya	-0.0917	34.768	2014	ERR701754	PC0231-C	EAF
PC0232-C	1107-PF-KEN-KAMAU	Kisumu	Kenya	-0.0917	34.768	2014	ERR701757	PC0232-C	EAF
PC0233-C	1107-PF-KEN-KAMAU	Kisumu	Kenya	-0.0917	34.768	2014	ERR701758	PC0233-C	EAF
PC0236-C	1107-PF-KEN-KAMAU	Kisumu	Kenya	-0.0917	34.768	2014	ERR701719	PC0236-C	EAF
PC0245-C	1107-PF-KEN-KAMAU	Kombewa	Kenya	-0.1035	34.5183	2014	ERR701759	PC0245-C	EAF
PC0246-C	1107-PF-KEN-KAMAU	Kombewa	Kenya	-0.1035	34.5183	2014	ERR701760	PC0246-C	EAF
PC0252-C	1107-PF-KEN-KAMAU	Kisumu	Kenya	-0.0917	34.768	2014	ERR701751	PC0252-C	EAF
PC0254-C	1107-PF-KEN-KAMAU	Kisumu	Kenya	-0.0917	34.768	2014	ERR701753	PC0254-C	EAF
PC0255-C	1107-PF-KEN-KAMAU	Kombewa	Kenya	-0.1035	34.5183	2014	ERR701755	PC0255-C	EAF
PC0256-C	1107-PF-KEN-KAMAU	Kombewa	Kenya	-0.1035	34.5183	2014	ERR701771	PC0256-C	EAF
PC0257-C	1107-PF-KEN-KAMAU	Kombewa	Kenya	-0.1035	34.5183	2014	ERR701726	PC0257-C	EAF
PC0258-C	1107-PF-KEN-KAMAU	Kisumu	Kenya	-0.0917	34.768	2014	ERR701762	PC0258-C	EAF
PC0259-C	1107-PF-KEN-KAMAU	Kisumu	Kenya	-0.0917	34.768	2014	ERR701720	PC0259-C	EAF
PC0262-C	1107-PF-KEN-KAMAU	Kombewa	Kenya	-0.1035	34.5183	2014	ERR701765	PC0262-C	EAF
PC0263-C	1107-PF-KEN-KAMAU	Kombewa	Kenya	-0.1035	34.5183	2014	ERR701766	PC0263-C	EAF
PC0268-C	1107-PF-KEN-KAMAU	Kisumu	Kenya	-0.0917	34.768	2014	ERR701724	PC0268-C	EAF
PC0269-C	1107-PF-KEN-KAMAU	Kisumu	Kenya	-0.0917	34.768	2014	ERR701714	PC0269-C	EAF
PC0273-C	1107-PF-KEN-KAMAU	Kombewa	Kenya	-0.1035	34.5183	2014	ERR701764	PC0273-C	EAF
PC0276-C	1107-PF-KEN-KAMAU	Kombewa	Kenya	-0.1035	34.5183	2014	ERR701767	PC0276-C	EAF
PC0277-C	1107-PF-KEN-KAMAU	Kisumu	Kenya	-0.0917	34.768	2014	ERR701774	PC0277-C	EAF
PC0278-C	1107-PF-KEN-KAMAU	Kisumu	Kenya	-0.0917	34.768	2014	ERR701775	PC0278-C	EAF
PC0282-C	1107-PF-KEN-KAMAU	Kombewa	Kenya	-0.1035	34.5183	2014	ERR701717	PC0282-C	EAF
PC0287-C	1107-PF-KEN-KAMAU	Kisumu	Kenya	-0.0917	34.768	2014	ERR701721	PC0287-C	EAF
PC0288-C	1107-PF-KEN-KAMAU	Kisumu	Kenya	-0.0917	34.768	2014	ERR701773	PC0288-C	EAF
PC0293-C	1107-PF-KEN-KAMAU	Kombewa	Kenya	-0.1035	34.5183	2014	ERR701761	PC0293-C	EAF
PC0295-C	1107-PF-KEN-KAMAU	Kombewa	Kenya	-0.1035	34.5183	2014	ERR701763	PC0295-C	EAF
PC0296-C	1107-PF-KEN-KAMAU	Kisumu	Kenya	-0.0917	34.768	2014	ERR701730	PC0296-C	EAF
PC0301-C	1107-PF-KEN-KAMAU	Kombewa	Kenya	-0.1035	34.5183	2014	ERR701722	PC0301-C	EAF
PC0302-C	1107-PF-KEN-KAMAU	Kombewa	Kenya	-0.1035	34.5183	2014	ERR701770	PC0302-C	EAF
PC0305-C	1107-PF-KEN-KAMAU	Kisumu	Kenya	-0.0917	34.768	2014	ERR701715	PC0305-C	EAF
PC0311-C	1107-PF-KEN-KAMAU	Kombewa	Kenya	-0.1035	34.5183	2014	ERR701733	PC0311-C	EAF
PC0314-C	1107-PF-KEN-KAMAU	Kombewa	Kenya	-0.1035	34.5183	2014	ERR701776	PC0314-C	EAF
PC0318-C	1107-PF-KEN-KAMAU	Kombewa	Kenya	-0.1035	34.5183	2014	ERR701718	PC0318-C	EAF
PC0337-C	1107-PF-KEN-KAMAU	Kombewa	Kenya	-0.1035	34.5183	2014	ERR701769	PC0337-C	EAF
PC0352-C	1107-PF-KEN-KAMAU	Kombewa	Kenya	-0.1035	34.5183	2014	ERR701777	PC0352-C	EAF
PL0005-C	1014-PF-SSA-SUTHERLAND	Kenya returning traveller	Kenya	-0.02356	37.9062	2009	ERR023687,ERR015411	PL0005-C,PL0005-CW	EAF
PL0005-CW	1014-PF-SSA-SUTHERLAND	Kenya returning traveller	Kenya	-0.02356	37.9062	2009	ERR022514,ERR018955	PL0005-C,PL0005-CW	EAF
