# Supplementary material for: Identification of conserved cross-species B-cell linear epitopes in human malaria: a subtractive proteomics and immuno-informatics approach targeting merozoite stage proteins
Source: Front Immunol. 2024 Feb 9;15:1352618. doi: 10.3389/fimmu.2024.1352618 (PMC10884153; doi:10.3389/fimmu.2024.1352618)
Supplement: Supplementary Table 4 — Number of redundant and non-redundant proteins across different Plasmodium species associated with human malaria. [file Table_4.xls]

## Sheet: Sheet1
Plasmodium Species	Proteome (n)	Redundant proteins (n)	Non-redundant proteins (n)
P. falciparum	5389	100	5289
P. vivax	6523	72	6451
P. knowlesi	5328	34	5294
P. malariae	5942	132	5810
P. ovale	6671	112	6559
