# Supplementary material for: Identification of conserved cross-species B-cell linear epitopes in human malaria: a subtractive proteomics and immuno-informatics approach targeting merozoite stage proteins
Source: Front Immunol. 2024 Feb 9;15:1352618. doi: 10.3389/fimmu.2024.1352618 (PMC10884153; doi:10.3389/fimmu.2024.1352618)
Supplement: Supplementary Table 5 — Clusters of predicted B-cell linear epitopes after combining Bepipred 2.0 and Epidope. [file Table_5.xls]

## Sheet: Supplementary_Table_5
Epitope ID	Epitope
PF3D7_0103900.1-p1:25:69	KNSDTKNNSYNDYYNTYLSKIHSFKAPFNVENLENGWNVDYSSVS
PF3D7_0103900.1-p1:168:181	FVIKEAGSNVNLVL
PF3D7_0103900.1-p1:408:420	NNINPEKNTINQT
PF3D7_0103900.1-p1:437:447	HQINSEKKLLQ
PF3D7_0103900.1-p1:471:483	TNQTEEPKNLQKM
PF3D7_0103900.1-p1:499:525	TQHHKKNIEDITNKLTKKIERNNELKI
PF3D7_0107900.1-p1:34:127	DNNNNNKKKKKKWNSQIIKRDAIQMSNVMNMRNTKKTQSSKNMRNIKQVQNLYEPIHKKERDIYPKVYNAQIKNNVIYKQIPELTYPYKKYNID
PF3D7_0107900.1-p1:243:255	DKNQDMRNFHVGN
PF3D7_0113000.1-p1:25:669	KCFSNGLLKNQNILNKSFDSITGRLLNETELEKNKDDNSKSETLLKEEKDEKDDVPTTSNDNLKNAHNNNEISSSTDPTNIINVNDKDNENSVDKKKDKKEKKHKKDKKEKKEKKDKKEKKDKKEKKHKKEKKHKKDKKKEENSEVMSLYKTGQHKPKNATEHGEENLYEEMVSEINNNAQGGLLLSSPYQYREQGGCGIISSVHETSNDTKDNDKENISEDKKEDHQQEEMLKTLDKKERKQKEKEMKEQEKIEKKKKKQEEKEKKKQEKERKKQEKKERKQKEKEMKKQKKIEKERKKKEEKEKKKKKHDKENEETMQQPDQTSEETNNEIMVPLPSPLTDVTTPEEHKEGEHKEEEHKEGEHKEGEHKEEEHKEEEHKKEEHKSKEHKSKGKKDKG…
PF3D7_0113700.1-p1:5:21	RKSYVPEILYFSKFFMN
PF3D7_0113700.1-p1:108:128	KWHPDKHVNKGSKVEAEEKFK
PF3D7_0113700.1-p1:137:171	LSDNEKRVKYDLFGMDALKQSGFNSSNFQGNISIN
PF3D7_0113700.1-p1:180:228	YSFYNKYFSKSSGAGNHNIFTHIKNLYPLRNDFSEDESSYNDVEEYEVP
PF3D7_0113700.1-p1:232:243	TLEDLYNGCTKT
PF3D7_0113700.1-p1:245:257	KVTRKRYDGCYLY
PF3D7_0113700.1-p1:354:371	KKVIKNEGMPYSRDPSIR
PF3D7_0113700.1-p1:385:396	TIKKEQKKLIKE
PF3D7_0114000.1-p1:5:35	KERRYYSIYKKDNKMEDLGNKNKNKIHFISV
PF3D7_0114000.1-p1:52:1183	ISLHIFFYKTNSFHLSLREPVPYANRTYNRILYSTEKKKVNRREQIRTQREPQKSNYKASMKNYLKCVKSAPYIDDAKYGALISEEEEREMKMIKKMELEELEKRDELMEKRRLRRIERMKKKEEEKRIKEEEERIKEEEKRIKEEEERIKEEEKRLKEEEERRLKEEEERRLKEEEERRLKEEEKERLKMLEEDKLYKEREEQKKNKLNVEEEVVTFERLKSKKMDEKEDTVVEKKENVEDQKDTEEVREEASEDKGDIEEVGKEEASEDKEDTEEVKEQEVSEDKEDAEEVGKGEVSEDIEDKEEEGEKEVSEDIEDKEEEGEKEESEDKGDKEEEGKKEVSEDKENAEEVREEEASEDKEDAEELGKGEVSEDMEDKEEEGKKEESEDKENAEELG…
PF3D7_0114000.1-p1:1218:1232	EKNISVEDISYYVGE
PF3D7_0114000.1-p1:1303:1325	EEKVNSGKNKKGIYLKEANERII
PF3D7_0114000.1-p1:1347:1403	PFKEQNNPFIKQAQYVSSSNYVLDDIINNIDYSIDNIHRAIDNLYYEHILNLLEEEK
PF3D7_0114700.1-p1:23:42	SYVHNKNKPYITPRHTPICT
PF3D7_0114700.1-p1:51:115	KQSSIYDNDADMKSVKENFERQTTQRLREYDERMKDKRKKRKEERNKNIQKIIDKDKMEKSLAEK
PF3D7_0114700.1-p1:181:202	FPIPNLFDPSFEKAITTETYCN
PF3D7_0114700.1-p1:213:227	KYELLCAKGSSCENY
PF3D7_0114700.1-p1:234:244	RSGGEAEGARA
PF3D7_0114700.1-p1:261:281	SEETLKATESQMASLKSGKLA
PF3D7_0201700.1-p1:40:101	SCYSVSNSIIYERQLSEKDNLSNSLEQNGEPVVIGQFFSLPNGKSISISDDIFIDEEQSIVN
PF3D7_0201700.1-p1:104:142	DNIIEGLEQYMLWNNYMVIPHMKQYPPVFNNDKDIELNN
PF3D7_0201700.1-p1:271:502	IKYMNEMKIMKAKKKAVKVVEKPEPKKKQEENLSMVEGLNCFEENHKIICIKNNDLISGCENVDTQGCPSVNEIINSSSINYYEKMRDGLYHDDEEYDALVTDDDLIFEMFDENKEDDIIEESENNESDEDDLLVEESESNESDEDDLLVEEYENNESDEDESIIEEYGEAQEEVAISSSEVVDDEFTTNEDIESEERYSLDKEANRLLFKNDIYNIWFSDLSNIYVDTTYY
PF3D7_0201700.1-p1:504:519	ILNVYPTSELSEIKSN
PF3D7_0201700.1-p1:523:540	LALKYNPESNLGNAEALT
PF3D7_0201700.1-p1:550:574	QILSLDQRRMNYNKYGLNATKDMFL
PF3D7_0201700.1-p1:594:637	IGTTQIESFLKVLSEKNIALHELEHRLEDIMNLMYEQQEVRQVK
PF3D7_0201700.1-p1:644:662	NKLQPYVDGDDQWKKHMEE
PF3D7_0201700.1-p1:691:701	YREDNGHSFGV
PF3D7_0201700.1-p1:737:811	PRNENITGLVKKIEYLKSENDIENNISNVNEKSSSNDNSSDDENQNENENENQNENENENENRKDLKLLSDNEKR
PF3D7_0201700.1-p1:870:882	KENKNWEKDQEAD
PF3D7_0201800.1-p1:37:111	KEKFQDQIQTSYYNKNNTSGNVSNLIIKRNLAQTQRNFKSKNGKASTKKNEDYYSILGVSRDCTNEDIKKAYKKL
PF3D7_0201800.1-p1:114:131	KWHPDKHLNAASKKEADN
PF3D7_0201800.1-p1:141:172	EVLSDEEKRDIYDKYGEEGLDKYGSNNGHSKG
PF3D7_0201800.1-p1:188:201	TETKFYSNSPSSPN
PF3D7_0201800.1-p1:210:241	LFGGSSPFSGINPRSGSGYTTSKSFSSMDKVE
PF3D7_0201800.1-p1:254:264	LYNGTQKKLKV
PF3D7_0201800.1-p1:299:309	GEGDQTSPMSN
PF3D7_0201800.1-p1:377:388	SEGMPYMENPKM
PF3D7_0202000.1-p1:5:15	KNKNTLRRKKA
PF3D7_0202000.1-p1:37:136	NCNNGNGSGDSFDFRNKRTLAQKQHEHHHHHHHQHQHQHQAPHQAHHHHHHGEVNHQAPQVHQQVHGQDQAHHHHHHHHHQLQPQQPQGTVANPPSNEPV
PF3D7_0202000.1-p1:143:204	REARPGGGFKAYEEKYESKHYKLKENVVDGKKDCDEKYEAANYAFSEECPYTVNDYSQENGP
PF3D7_0202000.1-p1:211:244	KRFPLGMNDEDEEGKEALAIKDKLPGGLDEYQNQ
PF3D7_0202000.1-p1:250:651	NETCTTCGPAAIDYVPADAPNGYAYGGSAHDGSHGNLRGHDNKGSEGYGYEAPYNPGFNGAPGSNGMQNYVPPHGAGYSAPYGVPHGAAHGSRYSSFSSVNKYGKHGDEKHHSSKKHEGNDGEGEKKKKSKKHKDHDGEKKKSKKHKDNEDAESVKSKKHKSHDCEKKKSKKHKDNEDAESVKSKKSVKEKGEKHNGKKPCSKKTNEENKNKEKTNNSKSDGSKAHEKKENETKNTAGENKKVDSTSADNKSTNAATPGAKDKTQGGKTDKTGASTNAATNKGQCAAEGATKGATKEASTSKEATKEASTSKEATKEASTSKEATKEASTSKGATKEASTTEGATKGASTTAGSTTGATTGANAVQSKDETADKNAANNGEQVMSRGQAQLQEAGKKKK…
PF3D7_0202500.1-p1:21:46	PRDYNSMVEAKPAKKLTPAERKKRNQ
PF3D7_0202500.1-p1:75:103	NNKGDNKKGTPGAKKNDNKAVNPSISSTM
PF3D7_0205600.1-p1:236:251	QITYDYYNKEIKNLHN
PF3D7_0205600.1-p1:521:547	YTNAEQINYDTLTDVNTIKIRKTDLKF
PF3D7_0205600.1-p1:574:632	GNHDDEDEDEEDDEENEEQELEEDDIIEEDLLGDQQDEDLMDQNANHHEIHEDDDNEHT
PF3D7_0208300.1-p1:266:326	FNKFYTKKEGKDKNESHENFPNYVNQKNHNDLNIKITNNFHCTMYQTNYYKYKSFDEETFK
PF3D7_0208300.1-p1:379:689	DKREKKIKEGHLILNIYKKKTNYDILYSLIKQHNEMFNKNIDHKVEGEQKVIQQDVAMDGIISMHVSGANQNVHNIIRTNHNIDKISETNQNVHNAIRTNHNIDKISETNQNVHNIIRTNHNIDKISETNQNVHNIIRTNHNIDKISETNQNVHNIIRTNHNIDKISETNQNVHNIIRTNHNIDKISETNQNVHNIIRTNHNIDKISETNQNVHNAIRTNDNIHNIIRTNQHIHNVSKPKLDILSEEKKKDMAHTIHVSNNIHIKNRYTHNFVPSKNDCINLWNYSHIINIIKILDINKLLSKNYNINTEE
PF3D7_0208300.1-p1:895:907	LSTNHNFYDENLS
PF3D7_0208300.1-p1:965:1030	ERKINNINEKFKNIPNHLKQIKEIKQVKEDILEDGNTKNIYQMIHNYQTNITYQTKNQAVTPSCCY
PF3D7_0208300.1-p1:1042:1062	ENIYEEKKKNNVLLNDDLYDE
PF3D7_0208300.1-p1:1081:1154	QKVGKKKYTHWNLSSSLIQYNKILEENKKDKTINNENDIIKIDNNKNEQSINVDNMYTSSKCTKFPFNIHDFKK
PF3D7_0208300.1-p1:1482:1500	ELKKEEMVAKDKTNQGNIG
PF3D7_0208300.1-p1:1751:1762	YFSKHNITYSSS
PF3D7_0208500.1-p1:15:63	NAFKNTQKDGVSLQILKKKRSNQVNFLNRKNDYNLIKNKNPSSSLKSTF
PF3D7_0208500.1-p1:75:93	SVEEDKIQMNSNFTKDLGA
PF3D7_0208500.1-p1:110:121	NVTISDQDALKI
PF3D7_0208900.1-p1:45:56	STKKKKKKKICK
PF3D7_0208900.1-p1:60:82	YVHEESEEIKSWLRNSNERDKGK
PF3D7_0208900.1-p1:246:286	PYIKQGERNETVVNLYEYFTGGVKRSNNNNEIVVTSTEQFH
PF3D7_0208900.1-p1:294:308	KPTVKHSHIITSPHD
PF3D7_0208900.1-p1:318:344	DKIKLSEEIYSIPFYPIYGNLGLKNVI
PF3D7_0208900.1-p1:393:417	KKILGLSTNEKDKTVFERIVDNTSN
PF3D7_0208900.1-p1:512:568	SVDKDIFYLEDEHVKLNINQDISGDEPYYSHLNYNGIPYNICNFQYKSEYDSQVCER
PF3D7_0208900.1-p1:582:627	TLVGTQIQTTEPITSVKYLNSTYPINKFSDITLLSKDIDIEGLEEA
PF3D7_0208900.1-p1:684:697	KVQGYNYLNNYIDG
PF3D7_0208900.1-p1:732:754	DKKVYKLNDKLSNKLILYSMKQE
PF3D7_0208900.1-p1:777:796	DKNQTYSSYERTSGEDIFNH
PF3D7_0208900.1-p1:806:853	KNYDELYDYNIHDKITYEPIMKNPPITYLCDFLNKKQILQPLNNKTKN
PF3D7_0208900.1-p1:874:948	NRRDEQNDQTISEVYNSLQKDLLKPTGIEQQIDQKKKELNLLFNKRNIYSNLYHLPKNAPKRTINKNGLNIVNID
PF3D7_0208900.1-p1:958:987	DVINMKLEDVIKPDLLTPTSFLHKTYNTNK
PF3D7_0208900.1-p1:995:1051	NKSTSVFNTPSIYTPLTHTSFSISPKSVPLTKSRIEETHSSSNTYEQYIGKRNSIEN
PF3D7_0208900.1-p1:1097:1126	GNPIEGCYFYKNSAKYNYLKKSIKIDDLKK
PF3D7_0208900.1-p1:1162:1185	YDNTDNLVELLDINENFEYYSNDK
PF3D7_0208900.1-p1:1232:1288	YSNKGFNIIKTIDYQYEADILIGYSYYFKRVTPIYRKKHICDFTTEDNSLEPESEDK
PF3D7_0208900.1-p1:1309:1365	PKNKKSSNSEWLFKYGTFDKSSEIMEDDENIKKYEHMKYMPEDKDEIIYLFKKQKLE
PF3D7_0208900.1-p1:1437:1461	CDFSGDSNKKSSFYYTSVYDLKTQN
PF3D7_0208900.1-p1:1496:1525	TNMNEQIHEKIQNIFDQVKVINTKSHVLLN
PF3D7_0208900.1-p1:1563:1618	EDIINFSKAYNKESSILQYIDVTPYYLKDTYICDFTQNHYSISFDTSVNVQNVLER
PF3D7_0208900.1-p1:1628:1650	NTHEEFTYFSIHLKLKKEIMKKK
PF3D7_0208900.1-p1:1660:1684	NEYKEKETSDKIKRVTLSTNDNINT
PF3D7_0208900.1-p1:1707:1719	KLNEEEVENNKLY
PF3D7_0208900.1-p1:1725:1737	SSNLGLDETDMLN
PF3D7_0208900.1-p1:1749:1762	INKTEKNVSFFEKG
PF3D7_0208900.1-p1:1813:1878	FIDTPSTLSSASTLESSYGSHASSPLSSSHHVLHNDNQGHDVHMINHIDISNKKNSFEFEIELIEG
PF3D7_0208900.1-p1:1914:1931	IEGVDKELETHKLEKLLK
PF3D7_0208900.1-p1:1935:1945	ILNNDIYKYNF
PF3D7_0208900.1-p1:2006:2120	YFYDFSKGPTNISSENVLGISTMSLMSSNKKVSRKKNHKEENRTQQNVYKEIENDHKNINENVNKYDNLPVTLLSSDEGDGYQADEDIGGEDDAEDVDGEGDDEDDNILNPLRTK
PF3D7_0208900.1-p1:2142:2156	RNSSQFRQSKISPEN
PF3D7_0208900.1-p1:2163:2182	VLEDKNDDKRKRSIEENEKL
PF3D7_0208900.1-p1:2184:2212	KAILEGKKNIDGHIINIEDINNKKSSKNA
PF3D7_0208900.1-p1:2226:2255	SIISEKPKAVIGDNISSSRSSVHISNNIMN
PF3D7_0208900.1-p1:2260:2310	SNIHPDPITSDTTTSEYEQYNSYFKDILVIKNINEVISFANIKIDINEQTY
PF3D7_0208900.1-p1:2355:2382	FLKIYGCDFVGEFSTHFLFSKKWDDIPK
PF3D7_0208900.1-p1:2420:2439	NVYKKNIIMETKNMFFYKQN
PF3D7_0208900.1-p1:2480:2493	PYVMGTPKYTLEKS
PF3D7_0209000.1-p1:52:699	LFKTPETKEKKNKKECFYKNGGIYNLSKEIRMRKDTSVKIKQRTCPFHKEGSSFEMGSKNITCFYPIVGKKERKTLDTIIIKKNVTNDHVVSSDMHSNVQEKNMILIRNIDKENKNDIQNVEEKIQRDTYENKDYESDDTLIEWFDDNTNEENFLLTFLKRCLMKIFSSPKRKKTVVQKKHKSNFFINSSLKYIYMYLTPSDSFNLVRRNRNLDEEDMSPRDNFVIDDEEEEEEEEEEEEEEEEEEEEEEEEEYDDYVYEESGDETEEQLQEEHQEEVGAESSEESFNDEDEDSVEARDGDMIRVDEYYEDQDGDTYDSTIKNEDVDEEVGEEVGEEVGEEVGEEVGEEVGEEVGEEVGEEVGEEEGEEVGEGVGEEVGEEEGEEVGEEEGEYVDEKER…
PF3D7_0209000.1-p1:739:778	FLDEDEEEEKYGNQIEEDEHNEKIKMKTFFTQNIYKKNNI
PF3D7_0209000.1-p1:806:830	EEMIPYNKEIKWNKENKSLGNLVNN
PF3D7_0209000.1-p1:832:843	VVYNKEMNAKYF
PF3D7_0209000.1-p1:883:939	SINEELNFSLFDFYESFVPIKKTIQVAQKNVNNKEHDYTCDFTDKLDKTVPSTANGK
PF3D7_0209000.1-p1:961:1010	NKTQYPNIEIFPKTLKDKKEVLKLDLDIQYQMFSKFFKFNTQNAKYLNLY
PF3D7_0209000.1-p1:1018:1058	FNHIGKKELKNNPTYKNHKDVKYFEQSSVLSPLSSADSLGK
PF3D7_0209000.1-p1:1063:1093	LDTQETVCLTEKIRYLNLSINELGSDNNTFS
PF3D7_0209000.1-p1:1135:1158	EKIKGCNFHESKLDYFNENISSDT
PF3D7_0209000.1-p1:1178:1193	TTHPNEVEVEVEDAEI
PF3D7_0209000.1-p1:1206:1219	KGLNSVDITTILKN
PF3D7_0209000.1-p1:1267:1307	NDTVLLKREVQSESTLDDKIYKCEHENFINPRVNKTFDENV
PF3D7_0209000.1-p1:1325:1386	FCPAKDLGIYKNIQMYYDIVKPTRVPQFKKFNNEELHKLIPNSEMLHKTKEMLILYNEEKVD
PF3D7_0209000.1-p1:1438:1456	GCSFDNEHAHMFSYNKTNV
PF3D7_0209000.1-p1:1489:1512	VHTNLTNINGILYLKNNLANFTYK
PF3D7_0209000.1-p1:1565:1592	DNYVTGTDQNKYLMTYMDLHLSHKRNYL
PF3D7_0209000.1-p1:1599:1657	LGKKKPADTDANPESIIESLSINESNESGPFPTGDVDAEHLILEGYDTWESLYDEQLEE
PF3D7_0209000.1-p1:1662:1722	DIESLELKDIEQYVLQVNLKAPKLMMSAQIHNNRHVCDFSKNNLIVPESLKKKEELGGNPV
PF3D7_0209000.1-p1:1743:1768	SKDNYEAAKVNISENDNEYELQVISL
PF3D7_0209000.1-p1:1771:1837	KRFHNFETLESKKPGNGDVVVHNGVVDTGPVLDNSTFEKYFKNIKIKPDKFFEKVINEYDDTEEEKD
PF3D7_0209000.1-p1:1850:1860	MKVLKKKDPFT
PF3D7_0209000.1-p1:1884:1895	TEYKDENQYISG
PF3D7_0209000.1-p1:1909:1935	RKINGCDFSTNNSSILTSSVKLVNGET
PF3D7_0209000.1-p1:1969:1995	SKDNKTVKKFREVIPNIDIFSLHNSNK
PF3D7_0209000.1-p1:2035:2071	DEKEEEDFKTAQGIKHNNVHLCNFFDNPELTFDNNKI
PF3D7_0209000.1-p1:2089:2134	PIFGTKNVEEGVQNEEYKKFSLKPSLVFDDNNNDIKVIGKEKNEVS
PF3D7_0209000.1-p1:2140:2158	KGVYGNRIFTFDKNGKKGE
PF3D7_0209000.1-p1:2208:2226	CDFTTGSTSLMELNSQVKE
PF3D7_0209000.1-p1:2259:2287	LLEYYKSDYEDSEHINYYIHKDKKYNLKP
PF3D7_0209000.1-p1:2293:2336	LMDENFRELQNIQQYTGISNITDVLHFKNFNLGNLPLNFKNHYS
PF3D7_0209000.1-p1:2371:2471	SDNRNFDNIKKNENVIKNFLLPNIEKYALLLDDEERQKKIKQQQEEEQQEQILKDQDDRLSRHDDYNKNHTYILYDSNEHICDYEKNESLISTLPNDTKKI
PF3D7_0209000.1-p1:2493:2512	TKNFTPKDYFPNSSLITNDK
PF3D7_0209000.1-p1:2521:2573	KNFVTYIDPTKKTFSLKDIYIQSFYGVSLDHLNQIKKIHEEWDDVHLFYPPHN
PF3D7_0209000.1-p1:2597:2618	MKSKVTGDETATKKNTTLPTDG
PF3D7_0209000.1-p1:2662:2703	SNRNIIHGCDFLYLENQTNDAISNNNNNSYSIFTHNKNTENN
PF3D7_0209000.1-p1:2736:2776	YVKQEDVPSKTITADKYNTFSKDKIGNILKNAISINNPDEK
PF3D7_0209000.1-p1:2851:2865	TIDSSVLKEHHTVHY
PF3D7_0209000.1-p1:2871:2913	RWDKLIIKYPTNEKTHFENFFVNPFNLKDKVLYNYNKPINIEH
PF3D7_0209000.1-p1:2953:2965	NSLSLTKQNQNII
PF3D7_0209000.1-p1:2979:3006	GYKEIHGCDFTGKYSHLFTYSKKPLPND
PF3D7_0209000.1-p1:3040:3068	YDYNEANKVKKLFDLSTKVELDHIKQNTS
PF3D7_0209000.1-p1:3106:3127	NYIIPEPQSRAIIKYVDLQDKN
PF3D7_0213000.1-p1:119:133	WRNKNCYEQYVNNKN
PF3D7_0213000.1-p1:146:156	IFYSTQKYKTI
PF3D7_0219400.1-p1:5:69	QDYIKKLKEKSFYKSIKKAQKKYKSNILNKMPSNRKITQKVEAFDSNVTKRGNVPPSLVKKGRKH
PF3D7_0221700.1-p1:12:489	NQFSKNPYNCQATDSLVKSDYKFNRILSDPFFLELNEPTPKYLDKLLKSGNDEINHKHENKELKNSFNYQNTDSLVKSDYNLNPILSHPLFLELDEQTKKYLDELLQYGNDESKESKKTNERKYKKNEYPKDDPKTKQNIPEVTEKVNNGTTNFKKYKRETYDKGKEAKSKRSRYLKNTKMQRKRYNNFYIKAERDFQNSLYKLNDKNVKSCEFENKMKSSDKLSSSNEADEPNKMQEPNIIEESNIIEEPNKIEEQNIIEESNKIEESNKIEEPNIIEESNEIEESNKIEESNIIEPNIIEESNTIEESNKIEESNIIEPNIIEESNTIEESNKIEESNIIEESNTIEEQNKIEKVNQTKSPLRNHQIQINNTIDKIIQNSNGDEKLQRLKSTSWLIN…
PF3D7_0300200.1-p1:22:35	QRNHYITRTPKATT
PF3D7_0300200.1-p1:45:121	APSNYDSDPEMKRVMQQFVDRTTQRFHEYDERMKTTRQKCKEQCDKEIQKIILKDKLEKQMAQQLTTLDPNITTEDI
PF3D7_0300200.1-p1:188:216	KGFPGLRKLIKVSQIQSFINPANYAEETT
PF3D7_0300200.1-p1:223:235	QVENTKCVVKEHT
PF3D7_0300200.1-p1:310:322	KNKKMKKKLQYIK
PF3D7_0301600.1-p1:70:83	CKGSRSTKQDEEKA
PF3D7_0301600.1-p1:122:376	NDGLFKSQAYNESEKRDNLRNNIYNEQNDFAKEGYSREYDSKYNSAEFGTSRKKNDGRNPFNYQSNNENNKPASYMNEDIYNKNYYNQRENIDELNKKLHDDWSNFLNEDYSNEFESNNFNSPHYDTYKSEYDTYKSEYDTYKSQYDTYKSQYDDRNKYSYPSREGNYVPPFMDENDNRLNNNYRSGFDDTKKNNINDDKGMNFVRDEFYDEYNNNNMNTSPEYMFSQEWDNQNTHDGFPSGWNNYNSENSDHKD
PF3D7_0301600.1-p1:391:428	VNDESNNKRDNYDTLNKDSSCNRNEKMEYYFQSDKFPV
PF3D7_0301600.1-p1:443:527	EYDTPVDLKETNDNFYSFNEKLNNERQKKYMREDKEFINEMGHMSSTSSNSPSSHFPSPHSQPSFIPETFQDSNIESPEFELPTF
PF3D7_0301600.1-p1:532:635	VHTSEYELPNFDILEYDLPHFDPSEFKPEIFDESEFKPEIFDESEFKPSVFDPSEYKNSPFKESKISTSSHSTRSYENEFNLSTDRRNSESSSRIHVDDENYKR
PF3D7_0301600.1-p1:649:659	KIYDLSKEEKE
PF3D7_0301600.1-p1:669:694	YEDFNFNYRGNTRSYNDSSPFTNFEL
PF3D7_0301600.1-p1:717:729	EKSTESRVGSNIY
PF3D7_0306700.1-p1:29:41	SSFKLQDDNIDNF
PF3D7_0306700.1-p1:70:106	KNIQGDSMENFNNTDWDKCHTRRNFGSCFNRKQYIKN
PF3D7_0307800.1-p1:30:356	PNNKITNVLTYDNSKKQRINSKHNTFLYKNDTLNKLLNRKKNKHTLFYRSKKEKDIQESGYLYPFDHLEKKKTKFPPDPYIPSEDEKESSIDIFHDKINDDDLMIYEDDDDAKKYFGKTTFNKPNIIQKDENSEDDQDDDLNDQNDDPINNPTNNLTDNPTNNSTDNPTNNSIDNPTNNSIDNPTNNSIDNPTNNSIDNPTNNSIDNPTNNSIDNPTNNSTDNPINSPNYQQVTQSNIILEEENNTNKTDIEKDIININFYSSEEKKIACEMIKDQIYYLLHSSMDKTFIETFNINIESHIVPSEKRICVSYNMKSHTFKRSISNLS
PF3D7_0310400.1-p1:448:460	SIRSKHESLMDYD
PF3D7_0310400.1-p1:603:613	NSKVTSKEGLC
PF3D7_0310400.1-p1:659:686	LNTCSHSKKYMYDKYIKSYDFVKENEAL
PF3D7_0310400.1-p1:712:780	TLKKYDYVPKYCQGGILSKKHKNNDSDDDHDHHVGNKQNNDSTNHQDIEKNQVNVINNNNNNNNNKAKS
PF3D7_0310400.1-p1:856:1291	FEGYFQNSPLDYNKKYINTLVPITYHRLNKNRTTKESRDMYFNYLVNYNRNDKEQNKDIYVDYLDRNHKNMIDNVFHYFFYVNMYDEKNKVVTKIEHNADMNSKKNKSKNPQKLNNTQGDKNVNDDENVNDDENVKGDENVKGDENVKGDEYMKGDENVKGDENVKDDENVKDDENIKGDDNNYNVDNMENIDDIINMVESVDDDVMERNKKGTGKEKKDDKNHNNKEKATDVKKSSVPTNNIDKNEDTTKYVIKMNEKIYNRMQESGKYKQLFDINKFFKKEIEGHPYFQKIKKKNEKAKKEKEKMNQLKKQKDYTNNYFHTSNMQGNFNQQKMGNYQNQENEENDFFDQRPEIEEDAINPMDYEEYMENLSNFEDDGEPYDEYDDYDDFVNTINADK…
PF3D7_0313800.1-p1:48:72	QIYRKRFKRSRIKNVSFKKKQKKPL
PF3D7_0313800.1-p1:107:126	LTRIKQVTHKKKSNEFTKEN
PF3D7_0313800.1-p1:456:535	VNLDQHGRVKSNDENTKSTEHIKNKNTINKGYDTELIQNQMENNFIKKNIDNNISNDISNNEINIIKLKKLNQSDEDINL
PF3D7_0313800.1-p1:557:578	YLKFKYQYDIINEQYPIIKNEK
PF3D7_0313800.1-p1:597:626	DNSLFEKTKIDSIPNEKDKNNQMENQKNKK
PF3D7_0313800.1-p1:641:657	NTSDKEVSEKISVCPQC
PF3D7_0317100.1-p1:20:35	LGGEEKLTKFDPVMIK
PF3D7_0317100.1-p1:337:352	LNINDEITKEISSVPC
PF3D7_0317100.1-p1:827:952	QVSHDFIHTPGILIRPRTNISHNDYQKNNKGNHKGNNKSNNKSNDKDSNNNSNNNSNKNGNNHNDNNNNNQNKDIDINSNYSIHNNNEKVKRTKKKINDAPYDKQDEELPSYDFNDLLHEKKNGTS
PF3D7_0318300.1-p1:32:49	LYVSKNILPSVEKKEFVS
PF3D7_0318300.1-p1:372:386	KSFFHESNRNVDGSK
PF3D7_0318300.1-p1:396:438	RKNNSIYQNNMFHDKYYKKKIKKDIKEEKKQNDSLQKYNKNID
PF3D7_0318300.1-p1:513:686	QINQNKLLKNKTGVGLINSTKDDINRITNMNLATNTNNAMGNITNDSNIINTNNNNNTSDINNNNTSDINNNNTNNINNNNTNNINNNNTNNINNNTNNTNNNSNNNNNNNIFNNEDSLNKCSAYTYPFSNDAEKNYQENRNQSFSNSDHCFKLLNSIQGANKSSDFINMQNID
PF3D7_0318300.1-p1:721:742	NIDESSNDDDHPIHKKYPHLKG
PF3D7_0318300.1-p1:779:923	KSPASVQSLDKGEDNNDNDEKGESGEDTQVIEKDDSGEDRQMIEKDDSGEDRQMIEKDDSGEDRQMIEKDDSGEDRQMIEKDDSGEDRQMIEKDDSGEDRQMIEKDKSRDDNKAQNNNSTDNEEHDEITEQIGFLKNHNQKYMRL
PF3D7_0320100.1-p1:90:123	NEELMIQYGTHSIDYRSIIETIEKPYSFIKFDRK
PF3D7_0321000.1-p1:46:56	NKVDKTSSFPS
PF3D7_0321000.1-p1:61:73	CVNYINKDNDLKR
PF3D7_0321000.1-p1:75:109	MNKINKKNWLRYEKKKKENLNIKVNNSKYDKESLH
PF3D7_0321000.1-p1:115:272	EIPIRKMNKSKSNVIEYDDINKEVSEYKKKEKNNIKQGNEKGIDNKSVCNHVIEKKDVTIEDTINNCCDVNNYNSRQNKKDEHNSCSEENVSDIDDLKEKNKNTINTKIKKRTKEKTKKKIESNINNNNNNNNKNNSDDDDNKNEDAKRTRREEVRKK
PF3D7_0321000.1-p1:274:308	SDLAKMRWQNEEERKKLLRSKNKFKHTEKTKKLLS
PF3D7_0321000.1-p1:317:392	DENYRKRIIEKTRIFNQDENTKRRKSILLKEKWKMKDFREKMLCNRKPYSVERRQKLSEIIKQKWREDEYKNKTLT
PF3D7_0321000.1-p1:425:488	ISAPKIRFFPEIHKQKLRGKKKRKHKRQKENYKENWKNIYDNLLDKNEFQSSLSYLNKIQNLSV
PF3D7_0324900.1-p1:5:20	KRAPAAKEPDYSSAKD
PF3D7_0324900.1-p1:51:66	LTQAQFSNKERVHINN
PF3D7_0324900.1-p1:75:114	DTNVTSNVIDPCEHKSVERFSEVSGGECDEKKIKGSNGGA
PF3D7_0324900.1-p1:161:172	YPRYQTKYKDSG
PF3D7_0324900.1-p1:196:208	YEGYDQKDKEQKV
PF3D7_0324900.1-p1:225:253	LTSTNGKKGKKQALQARYQDDGSGNYYQL
PF3D7_0324900.1-p1:276:308	SDKYFRKTCSNDTSDTNEKCRCVSTDPPTYFDY
PF3D7_0324900.1-p1:338:373	CRYDENNERKYCSRNGFDCKDTIRAQEKLVKGYDCH
PF3D7_0324900.1-p1:395:428	KQKGKYTKEMQKYANGTTTKETSNGPINNLYADD
PF3D7_0324900.1-p1:431:442	KKLQEHYPSVDE
PF3D7_0324900.1-p1:444:518	LEKLNEQQICKDEPKVKEETISRVDFKNVDAFSYKEYCDTCPWCGTEKKQDGTLRYKEDVECRNQPTTPLDNTKS
PF3D7_0324900.1-p1:556:567	KEKNVYKDDSDK
PF3D7_0324900.1-p1:651:661	DQQENLKGRDR
PF3D7_0324900.1-p1:678:689	KEAYGDERESKE
PF3D7_0324900.1-p1:694:709	LNNIEGSQQAGDTEHS
PF3D7_0324900.1-p1:729:826	KYNPEDTCPTSDTGSRARSDHHDPPPVIPRNDFEDEKDKQPEFKDPGRESEDDDDDEDELPPEDEAKEQEEEEKGAGEDEAASEAEASGPKVEVEGKP
PF3D7_0324900.1-p1:835:859	FESTKNLSDACGLKYGPGGKEKFPN
PF3D7_0324900.1-p1:865:900	SGSDTGSTTKQNDSEGSEGGHRSKRHTESSDSTTTS
PF3D7_0324900.1-p1:915:953	VGELTKWAEEARKSSTSPQPGESGVANASASSTSSPTDA
PF3D7_0324900.1-p1:979:1019	ENTRDNKSPLGNGGVAQFFGSYSGSESEEKTPQQWLQSGTI
PF3D7_0324900.1-p1:1042:1058	KEDVINALKASGDNPTN
PF3D7_0324900.1-p1:1071:1103	NVIEKSGDTPSRTPPGQQPSDNDPKSWWKLHAP
PF3D7_0324900.1-p1:1114:1204	TYDTNTASGEKKIEKDDAVYKKLWDEANNKPKKDNGQQDYTYEKVEIKEEDSGQKASTASQTPSPRASGENKPTTLDSFVKRPTYFRYLEE
PF3D7_0324900.1-p1:1226:1266	VEENTGARGGTTKQKYSGDGEECSKIVENKDKIFKDLEKPS
PF3D7_0324900.1-p1:1276:1312	RWIRRKKDEYNKQKSAYNEQKTKYENGNNKGGGGNGV
PF3D7_0324900.1-p1:1328:1351	GPCSKTYNENGVGKTDFDDDKTFK
PF3D7_0324900.1-p1:1353:1401	TKHCDPCPKFNVNCKNCNSSGGGTKVECNGRNSGTTTITASDIKNGGDS
PF3D7_0324900.1-p1:1452:1462	KKGDNNGELDD
PF3D7_0324900.1-p1:1525:1549	YVDKYTKENDGSNDLTTFLQQGPFY
PF3D7_0324900.1-p1:1557:1584	KVVKCKDEQEKLWGCTGNTTGHAQDKCE
PF3D7_0324900.1-p1:1603:1716	CTSQSSGSDCTLSTENPSTTLDDEEPLEEVDQNPEDAQKMIPKICGDVIPKEEAKEEGGCTPDIKKEEEKKEEKKKPEQTAEKPAAETKAKEEKPAQDEAGPPPADPLPAREPF
PF3D7_0324900.1-p1:1759:1782	KSDYDIPTKLSPNRYIPYTSGKYR
PF3D7_0324900.1-p1:1842:1892	GNNTTASGNNTTASGNNTTASGKNTPSDTQNDIQNDDIPSSKITDNEWNTL
PF3D7_0324900.1-p1:1959:1975	STNSMDDIPINSHNNIY
PF3D7_0324900.1-p1:1995:2027	EVLKRKENELFGTNHVKHTNTHNVTKSSNSDPI
PF3D7_0324900.1-p1:2107:2143	EDLEKYNEPYYDVQDDIYYDVHDHDTSTVDSNNMDVP
PF3D7_0324900.1-p1:2154:2165	TKLVKEKYPIGD
PF3D7_0400400.1-p1:5:21	SSTPSVPKDVKNESHNS
PF3D7_0400400.1-p1:56:76	RFHDGLRKAARLGVIPGPANS
PF3D7_0400400.1-p1:84:112	YTNINNGYPPARNPCDLRNQNRFGENAEA
PF3D7_0400400.1-p1:116:126	SDKIRVTGKKS
PF3D7_0400400.1-p1:145:155	EYLDNTNTDDT
PF3D7_0400400.1-p1:230:244	KEKEISDYDNDPNYY
PF3D7_0400400.1-p1:269:298	YVNYFKKTSDDTIVFTNDGKCGHYEGAPPT
PF3D7_0400400.1-p1:334:365	NDKERLYCSQNGYDCTKRIEKGSSCSRENKCT
PF3D7_0400400.1-p1:387:430	IQKDKYDKEIETYVNKTPISNSNSNTKKEYYKEFYEELKKQYGS
PF3D7_0400400.1-p1:439:476	NNGRYCQEKIEEEDAIDFTKTGNKHAFYRSDYCQPCPD
PF3D7_0400400.1-p1:486:509	CTQKTDDDKNCRSKIIQKILESET
PF3D7_0400400.1-p1:533:545	CRGPNNYNDENLQ
PF3D7_0400400.1-p1:560:573	EMISWLYQDPKEYN
PF3D7_0400400.1-p1:603:613	INNTNVTDCTS
PF3D7_0400400.1-p1:639:652	VLNKKDETSHNYYN
PF3D7_0400400.1-p1:668:700	ALDQDEKGKWDQFTEDLKKKFGPSVESAGTANS
PF3D7_0400400.1-p1:731:797	PNPTPNPCGTNNNGGKLVRVKRLAEMMQRRARKQLEKRGGEINLKADASQGKYIRGGKEKKLNGQIC
PF3D7_0400400.1-p1:801:841	TSYSNDSRNGNNGGPCTGKNDKRFKIGTEWSYGEHEKKRTH
PF3D7_0400400.1-p1:858:873	LEKLDVVSVIKNGNAS
PF3D7_0400400.1-p1:893:909	ELYQQNNSKNGVIDQND
PF3D7_0400400.1-p1:957:972	NHKDIKGKLQYNGDTD
PF3D7_0400400.1-p1:999:1010	DKDMKCNGIPIE
PF3D7_0400400.1-p1:1043:1059	QSCKGKQKCTEGDVDCG
PF3D7_0400400.1-p1:1088:1108	TLYKKATKPGVTTSNNPKDEK
PF3D7_0400400.1-p1:1121:1201	KSKNTPGVTAMTPNTLYSSAAGYIHQELGKTVGCNTQKEFCDNKKGKYAFKHPPKEYEEACICDTRQKAQKPIEKKNDCNG
PF3D7_0400400.1-p1:1203:1240	KTLLDRSNGGTGGIDGCNPKIGNYPSWNCERNESKAEN
PF3D7_0400400.1-p1:1259:1269	KEGIFKNKGED
PF3D7_0400400.1-p1:1290:1305	NDDNKKAEEELKSGTI
PF3D7_0400400.1-p1:1346:1364	LKEKNGEQKSVIIIDDEKL
PF3D7_0400400.1-p1:1387:1420	EIDEEEKNKIKSTYSYDQLKKTTNGTTPLEKFAE
PF3D7_0400400.1-p1:1451:1467	KKDHEGCNKPNTKGNHG
PF3D7_0400400.1-p1:1477:1490	EYISTKKKQYNTQK
PF3D7_0400400.1-p1:1494:1511	DIDKNKGNEEYENYKDKE
PF3D7_0400400.1-p1:1520:1613	CFPGTCDYMEKVKNNSEYWDKPNKTYTNSDLEKKCECKPQPPPPAPAPTQSACEIVDDILNGKSATDYIEKCNGKYKYGRYPEWNCNSQIHRTH
PF3D7_0400400.1-p1:1662:1679	EDNNGGEDLQNQLESGII
PF3D7_0400400.1-p1:1703:1715	ISKGHGIGSELAK
PF3D7_0400400.1-p1:1720:1740	LFKNIGGKNPGDLSRKDWWNE
PF3D7_0400400.1-p1:1755:1789	KAWGKDTIKNKSNYNYHNVKFSDNRNGPDLETFAK
PF3D7_0400400.1-p1:1822:1832	ETCTNEGKKKE
PF3D7_0400400.1-p1:1842:1854	EWLQTWKEHYEKQ
PF3D7_0400400.1-p1:1859:1878	ENDKDSYTNDPDTKQSPQAY
PF3D7_0400400.1-p1:1887:2094	KICPSGNTSANCEYKCMKYPSSQNNNNMPASLDDTPSDYKDTCECTKSQASSRNFSVRSEDGEDGPPPPRAPRQSLARSADNPSPRPAPPGGPQPPSGTPDAGGARAETGPSPQQPPKPPAGNGGVARILQPIARVDQDEEEDEDEEDDDEESGSEEGEGEDVDDSDSSEDENDEEDEDDSHHVDGGHQEEEPPDETEVVEETVAAPE
PF3D7_0400400.1-p1:2107:2127	NDTNKFKDACNLKYGGNNSRL
PF3D7_0400400.1-p1:2133:2165	PSGDSTTTSSVNGDRSQRHRRAAGEATGKSDAS
PF3D7_0400400.1-p1:2183:2221	TQWASQRTQGGTSSQIVGKTASQPNSHPTLSPSSNPRDD
PF3D7_0400400.1-p1:2243:2289	KKLNTKKPDATLGGLPQIPLAMGAINGYVPSGDDNNPQKKLEEGEIP
PF3D7_0400400.1-p1:2311:2333	NDIVIGNTGSGASDKEMKAKEEK
PF3D7_0400400.1-p1:2339:2365	DKVFPNSVSTPPPTPATKPSDEKRKTW
PF3D7_0400400.1-p1:2383:2454	YKDNGEKKIVKDNEVYKKLWDEANKKPKETKYQYKNVKLEENSGAKPTQPPSPSGDNTPTTLTNFISRPPYF
PF3D7_0400400.1-p1:2480:2515	RGEYPGEKYCGGDGHDCTENGELKHTNMFADLDCRD
PF3D7_0400400.1-p1:2524:2567	RKWIDIKFEEYEKQKDKYQGELDKLNGNSNGNNNCCKEIKKHTS
PF3D7_0400400.1-p1:2577:2618	HCKDGQNSEDDTDKSEEDKKNNKIDFNKPLETFNPSTYCETC
PF3D7_0400400.1-p1:2628:2659	SGRGTRGKDPCTPHNEKGKSWESVFNANGGNS
PF3D7_0400400.1-p1:2678:2703	SKILEESGNSSDSLFKTSRLFKSVRD
PF3D7_0400400.1-p1:2720:2731	LKNFNDKIDLNQ
PF3D7_0400400.1-p1:2754:2769	KKRKIIEQCKENGGET
PF3D7_0400400.1-p1:2797:2813	DHYNKKEYGNGYDMSHK
PF3D7_0400400.1-p1:2822:2857	ENELRKWIDNYDVLKNNEEYEVCNNGDKNCNFEGKK
PF3D7_0400400.1-p1:2876:3011	TCQNPPPSDANLLSAQNPAQCQESSPVGDVEEDLLLEEENTENTVEAKKNMMPTICKDVVPQEPKAEDESGCKTDAPQPDVKEEEEEKEEEKDKGDEEQSGAPSSPSPSEGTEEPPPAPEAPPSTPRPQPLPSDNT
PF3D7_0400400.1-p1:3053:3076	KGDYGMPTLESKNRYIPYRSGTYK
PF3D7_0400400.1-p1:3138:3171	KSNGNTPSKGDGNTLGDDMIPTTNTFTDEEWNEL
PF3D7_0400400.1-p1:3180:3213	IQSRLPMDVPQYDVSTELPMNITEVNVLDVGINE
PF3D7_0400400.1-p1:3262:3272	DTLSGNKHIDI
PF3D7_0400400.1-p1:3342:3362	EQWNKDNDGINVPSDNRSLNT
PF3D7_0400400.1-p1:3371:3393	DENKGKKEFSNMDTNVDTPTMDN
PF3D7_0400400.1-p1:3447:3463	LNNTSNGSLEPEFPISD
PF3D7_0401600.1-p1:28:46	QSNGYISPHTRSVTKITTS
PF3D7_0401600.1-p1:54:159	KYKNNYDDDPEMKELMKRFNERTAVRLKEYDEQKKKKQKIYKEKKDKDIKEIIVKDKIQKQLTKQLSKLEKVTDTDDLFKGKNEKKVATKGKKGRKKNKKTLGQTL
PF3D7_0401600.1-p1:198:219	GYIGPNKFVTLGSKDGKDAIDM
PF3D7_0401600.1-p1:235:269	QKYIDKDDTSNGSSFKKQSGFLSFALYALWEIFEH
PF3D7_0401600.1-p1:282:296	GNDSESQVSGVDGHG
PF3D7_0401600.1-p1:330:343	YRKIRMEKKEKYMK
PF3D7_0402000.1-p1:4:25	KLSRGSNMNKSELGDRSTKMKG
PF3D7_0402000.1-p1:73:166	ELQKGNQPCLRHTNRTDNSKMNKVKNNNQTENNDNKKKLGNKEDNQGKNKNNNNKEKQNDINKRGTQNTETKKSNKKLSQDYNDVNKKFTKEQM
PF3D7_0402000.1-p1:209:227	QKYGRCYEERPNRFGSYEQ
PF3D7_0402000.1-p1:256:425	DKDPTLDEIKNYITSFLEGFQNLIDFLFNKYKIIFLQTTTEIPIDGTIYDTSKKDMKKNKNKKQNIKQGGKKEEVKQEGKKEEVKQEGKKEEVKQEGKKEEVKQEGKKEEVKQGGKKEEVKQGGKKEEVKQGGKKEEVKQGGKKEEVKQGGKKEEVKQGGKKEEVKKELK
PF3D7_0402100.1-p1:35:51	QGDYYSFNSEFNKRCSR
PF3D7_0402100.1-p1:54:103	YHETSSLESDEVEEHGKLYKLTDVINYGEGSLLKQVPKEESENSNNDIFE
PF3D7_0402100.1-p1:110:135	NNVRQHDENNFSDKSGSMVLNEKDIQ
PF3D7_0402100.1-p1:187:201	HKVPKSFAEEKWQEC
PF3D7_0402100.1-p1:267:571	EAKIKGKELRSKFIVDMYKQLFDNAIKRSVLKNKGLNPKLNGTHYIDSIRNAPFIDLDASDDLHEEMEYHHFKENDKYDEEDEEDEEDIEEDNMNYMDSIHDLEYEKEEYNDKYEKKMNTIYHKSGLEKAENYLNFLQMNLLNLKKLFDDLDINFSDIKMDFSDIDNKSSDVDINFDDLNVDLTDLQNDFSKLPVDFNDLPINFNDLPIDFNNLSINFNDIPIEFNDVPIDFNYLPVDFTNLNIDYSGLEVDYINPGANMNRENVQHEEINISDSDNDLFYSDTDYEGSESDADLSEQGNNMSTL
PF3D7_0406200.1-p1:26:83	DANDKAKKPAGKGSPSTLQTPGSSSGASLHAVGPNQGGLSQGLSGKDSADKMPLETQL
PF3D7_0406200.1-p1:126:154	FKVKKTKNADDDKGDKDKDKDNTDEGDEG
PF3D7_0407000.1-p1:5:17	GKISRKKFPLYNI
PF3D7_0407000.1-p1:45:108	KTKTKNKNNRTGIEKMKYKLTKLYGRKKYYDKVKKIKLCSKRKIIKHKKKSTMLINKELQNDKI
PF3D7_0407000.1-p1:110:145	KTEMTSNNNNNNNNNSDINNNNNHHHNNHDYNKNEK
PF3D7_0407000.1-p1:153:164	CNKEDSNNKESY
PF3D7_0412200.1-p1:25:59	INEEKKTCKYISGNVNPDLYNKNTNNKLTKVIGGN
PF3D7_0422100.1-p1:256:267	GQVIYKKEASEG
PF3D7_0424600.1-p1:5:39	NGSSFSNSNGFMDSKNLKNSAIFSFDEEEKKTASR
PF3D7_0500800.1-p1:10:33	YDKKNNMMENEGNKVKKVYNNSSL
PF3D7_0500800.1-p1:54:1416	TNCESPTYSYSSIKNNNDRYVRILSETEPPMSLEEIMRTFDEDHLYSIRNYIECLRNAPYIDDPLWGSVVTDKRNNCLQHIKLLEMQESERRKQQEEENAKDIEEIRKKEKEYLMKELEEMDESDVEKAFRELQFIKLRDRTRPRKHVNVMGESKETDESKETDESKETGESKETGESKETGESKETGESKETGESKETGESKETGESKETGESKETGESKETGESKETGESKETGESKETGESKETGESKETRIYEETKYNKITSEFRETENVKITEESKDREGNKVSGPYENSENSNVTSESEETKKLAEKEENEGEKLGENVNDGASENSEDPKKLTEQEENGTKESSEETKDDKPEENEKKADNKKKSKKKKKSFFQMLGCNFLCNKNIETDDEE…
PF3D7_0501300.1-p1:41:53	TNVTDAVSDTASG
PF3D7_0501300.1-p1:118:334	EALATTELKDVIPENTESTTDLVPSEVSPPVDDYLDDDGFSSFREFLESTPCWQRRMAQEALLNEYEVESPAESMSPILRVQFFADFAKQAVHVAKQNYLYVVIFLFFVINILLFINFYNLGKRKGYYLAKKQKKEQMLEQNPEQNPEQNAQQNAQQNAQQNAQQNAQQNAQQNAQQNTQQNTQQKTQQNPQQNAQQNTQQNTQQQSTTKSTTKTVA
PF3D7_0504900.1-p1:5:16	LLNNMTINKKDN
PF3D7_0511600.1-p1:37:92	NNNNNSIKNNNNNNNSIKNNNNNNNSIKNNNNNNNSFSATSFSSEKNKNKSYTNVL
PF3D7_0521400.1-p1:18:28	GYSIKKGIKRN
PF3D7_0521400.1-p1:50:80	ECNKRERNIKNYTSQNINIHNNVNSLKHKNC
PF3D7_0521400.1-p1:95:216	FKKIWKRKNVKKYTKLKSHNEENISNNEYSSSMQVKDINLENKMTSNEMNNETTHNLHNNNNNNNNVDDINKKNVDNFISDNISSTHDDKKVLTQLDDSFKKKIEKEIISEKIANEQNEVIK
PF3D7_0521400.1-p1:223:233	IGTQLKPSGGF
PF3D7_0521400.1-p1:246:313	NYINEVNKEIINEKIQNKISGNDLSFFDTDETLERHELNYLNKIYDNNHILNIYNFLLVWKQRKNIDL
PF3D7_0521400.1-p1:364:379	KNANNQESSTVNHNMF
PF3D7_0529800.1-p1:5:205	KEKKKKSSCNLKEEEKKKTSKGVTEKSVVGNKGNDIIKKKSEIKKNDKDDNKKEKNKNMDNKKEKDIIYDNQNEKNKSCDNQNEKNKSCDNQNEKNKSCDNKNEKNKSCDNKNEKNKSCDNKNEKNKICDNKNKFYNLDKKMNKVDEDMKIKEQVNNKDIMSSDNMKKKNIHDDNDEIKKKNYNKLRRKLKNLNYTEYLCV
PF3D7_0529800.1-p1:212:280	QIIFDDLIQAIHNFQKLSDKYEELQQKFKVLKNEEIREGEEKDKKDDTNEQAGQMGKDKDDNQIKHNNN
PF3D7_0529800.1-p1:283:774	NNNNTRNDNINGDGNNPVLCEMYENKIKELNKRLDEECKLKEYYILENKKLEISLNIIKPNKKKEDDEEENDTSSYELLHCDTHDSNYNRITSYDDIELDKKKKMYERMGKKVLKSKQPSIINDHTLSLGKELSYYKNLCKEFKIELELLKNGHKGGSTTKMEDNMAEGNYKSFEEKDQEINYLKERLHEYEIEIRKLNELRLINGIKEQKELKDNESFSESMLNENYHNQQNDKNEQNIYTMDDTDNNNNNINNNNNIYNSFDLKGTKNDSNTFDVDNLHKIINTKNNEIFHLKNRVVLLETQLEIKNEDEKEFNEIYNGKIKGDNIYFNMNKSGESYSSTKEVETCEEVEKRKSVENIIKDKEKKLENIQDEYNKNYVELDELRVDMKLKEENIEEL…
PF3D7_0529800.1-p1:778:942	ACNEKMNELKDTNILTNQKLEGYKNEIRKLKTDLIDSNNQVDEFATLLDKKDEAIETYKCKLENINNEYSNINIKYNEILKENQNLHIQNSSNNANSTLIIQQLQQEIEILNITNNHLKKIEEDYKIILQEKTIIEDAAIKIQSELKKSVEKIKNLEIYIQTLSV
PF3D7_0529800.1-p1:944:1546	IGNIKTQRDDSLDALTKVAIDKTQYENELIQSKNIIYELKKQIDEYENNAKFVQNNISEISKIHIKKEEEYILLKNELKSLRENLNEKNIKLQLLEEKEKKLEQNHAAYNNFHLEAQKKYNSYEKVIDNLKKEIDELNINNSDNIVIIEKLKEELQREQNKTCNNNYDYLNAFSDKPIDISLSPNTCLNRNFLKAQKDESTHDITKIKDDHKNILNHISPIDHKTYTDTQRKDHENVYDNVQNEEETNFKEHNKNLTYEYNDDFNIFINSNKNKDKSKTKNNIDIIKEVEQNVQKYANDSVKNEGEDKNIERKAECTHENINREEPFDQISMNKEDIKKKETNESIYIKKNYDKNDEDLLNSTSSGMSSYLGNNDISLFSSAKLKKMFNLSHTYNKKIN…
PF3D7_0529800.1-p1:1549:1900	NENNKKNDNYNDQKNDNYNDQKNDIYNDQKNDIYNDQKNDIYNDQKNDIYNNQKDNYVDNKVTDNNIRNKSYDEKRKKKNYNFISQTSYEANSNNSSIVLLDSLSSDMGPNISIDKYNVTKNNEKINNSYHNNNNSKDARNEYNNILYSSNDYNNIKKGTLLLCDNSRDNKMNTYNGKDNKNKYIYDNDYNMNNTNVKLDISNENKKKYTTKKNNNLNNNNNNNNNNYYDNFDNYDNYDNYDHVYNKRIIRNEPVLSNKSKIKKDLYNKYMDVLKSLKSEEMDASVNTTNNKTIDFTNDFTKPQENSTSILSSSKTLQKDSLLSNLSKFKFNEELHEFSCDPLTIIKPIEES
PF3D7_0532100.1-p1:22:110	CLGDQLDMGSVHNNNSVVGNSSSHSPSSSSSSPSSSSSSSSSSPSASSSSSSSSPASSSSSPSSTSDDSKNASLDKIDEELQKKKKNEK
PF3D7_0532100.1-p1:137:178	RKSSKACKNNVDDLDSDVEEADVTEESAVETKKDEVKTEEPK
PF3D7_0532300.1-p1:5:40	NGSIYISPRGNMDNNDVNAKGCRIYSFEEEQTKKEK
PF3D7_0532300.1-p1:73:86	NNNDNRAVPFSNIC
PF3D7_0532300.1-p1:91:143	CEKKPLNVDMKYVKSKCCDSISESNMVDRLKVQMLLKNAFETEDGNVFEQNHD
PF3D7_0532300.1-p1:145:177	FKDLLSDDMWTRFHLNLHDKCDIKNGKHEMDNI
PF3D7_0532300.1-p1:227:240	KNKVPHEYAGKQWD
PF3D7_0532300.1-p1:307:348	DVYNEKKKIVNRGIDLSNVNYDDHFKNGKFLKNYSTHENTYP
PF3D7_0532300.1-p1:358:430	AITDDYSPPDVFGKSYPPLVEEMSTFQSSSIETNDEENESIDNNEENMSDRPNSLSHDKDQHLDETHNEQYGL
PF3D7_0532300.1-p1:440:461	EKLAENQVEKEFQEVNERFSEV
PF3D7_0532300.1-p1:465:506	FKLTEKTVNFYELGNDSQDDSDEQEDENGEDNDDEEHNDEVS
PF3D7_0532400.1-p1:5:43	NSLYSIKNNSIFDMNYLKIDNSGNYNFGEEKNKNKNAKS
PF3D7_0532400.1-p1:73:167	RNFNYEVQFSNRYSRKLCERFIYYNPNVQGVYPDMFIASSSQTYSDGSEYDVMKYANKVIKDLKEHDLWNDHNKVPYTSVYMGVSVQDIDYILDK
PF3D7_0532400.1-p1:286:525	NVILQLPTEVSKLPKKKKLRNRRKSNPNNEISLRTYGQSTNPQVYRRPNYYPSNSAPHVIDYIYKVGYGDNADEDVDKHIEYLVERMAEEEAERIAELSVEPYIEALEASYDAIAYRNAQNRIQKIPKKNPEMLTENQINEEENENTKVGGANTKVRGENKKVRGANKKVRGANKKVGSKNTKVGGENKKAGSSNKKAGNEKEKAGTENKKAGTENKKAGTENKKAGTENTKDKSGKENK
PF3D7_0600200.1-p1:49:59	ILGETASTDKP
PF3D7_0600200.1-p1:67:93	LLGARGKRHPCGNRQTVRFSDEYGGQC
PF3D7_0600200.1-p1:96:107	NRIKDSEHNNND
PF3D7_0600200.1-p1:212:225	KKNNDKLDKISIEQ
PF3D7_0600200.1-p1:249:278	SDEYFRKSTDGVTLYFDGRCGRELSSVPTY
PF3D7_0600200.1-p1:315:343	SKKLYCSLNGYNCTRLIPNKNYCSRDPIC
PF3D7_0600200.1-p1:369:396	GKYENEIKTYESDNDISNSNINTEYYKS
PF3D7_0600200.1-p1:418:452	NGRYCKEGVDGKDAIDFNKTDDKDAFDRSEYCQPC
PF3D7_0600200.1-p1:462:487	GKCEEKKNSDGTCIEAQIYTVVRDET
PF3D7_0600200.1-p1:540:551	KGSLYKVEGDPN
PF3D7_0600200.1-p1:581:592	INNTNVTNCYNK
PF3D7_0600200.1-p1:604:630	VEQKKKEWENVNDVYKDQKQSLGIYYE
PF3D7_0600200.1-p1:645:660	KALEGDEKGKWYQFKD
PF3D7_0600200.1-p1:663:679	KKKFEPSEKNTRTTDSQ
PF3D7_0600200.1-p1:700:779	NSLEEDENCPKTKINPCIKRTRIPTRGASNNLVSVKHIAELMQRSARKQLEAGAGEINLKGDATKGKYTKKNGKAVALND
PF3D7_0600200.1-p1:785:822	VQHSNSTYRSEKPCAGKNTGRFDIGTPWKTGTNVKMTE
PF3D7_0600200.1-p1:840:854	EYLETDQGPLKNSDG
PF3D7_0600200.1-p1:875:891	KIKELYTKDNGLNDLKD
PF3D7_0600200.1-p1:915:927	MWDNETGMKHAKK
PF3D7_0600200.1-p1:940:967	LKNKGNQKYNYDDKKLPPYKELREDWWE
PF3D7_0600200.1-p1:984:994	ATIDNCNGIPI
PF3D7_0600200.1-p1:1031:1046	KKKVDSCTKGTPDCEQ
PF3D7_0600200.1-p1:1052:1064	KQYTEFITKWQPQ
PF3D7_0600200.1-p1:1070:1099	YKYQTLYEEAERDATSGSVKKRTQLSKEDQ
PF3D7_0600200.1-p1:1112:1145	NSAAARNRVIRAAGSSATGGTTAMTPNTPYSTAA
PF3D7_0600200.1-p1:1153:1192	GKTVGCNVQTKFCKHKIGSKASGTENKEYAFREKPYDHDD
PF3D7_0600200.1-p1:1199:1253	PKPTGGPGAGESPARSDADSRGPATVGAGEVEEDGDEVDSEEEEDEVEEEPPAEE
PF3D7_0600200.1-p1:1261:1297	LLDESNGGKNGINGCNPKDQVQPYPGWDCKLSTFKDK
PF3D7_0600200.1-p1:1346:1362	YKKINTEADKELKEGKI
PF3D7_0600200.1-p1:1404:1428	EKENGTKSEDKQKFNNVLLEDWWKE
PF3D7_0600200.1-p1:1443:1478	NGLTDDEKKNEIKTKYSYDELNNAKKGDSSLEEFAQ
PF3D7_0600200.1-p1:1509:1523	KFYECNINAEDTKTK
PF3D7_0600200.1-p1:1537:1572	QWKPQYEQQSKKFTTDKVQPEYAVDADVKKSTHAYQ
PF3D7_0600200.1-p1:1579:1739	KKICQNGTTTDKCDYKCMENASRQPQTSACSQEQQQQNKSSTENNYPEAFDCPPKEIADKCNCPKPPEPKYCVDKTAYDIRKEREKKSDNSLKGNGTDIPLTDCTKVDTITFFNDNIGTTTINEKEMYKVFPPNSDSCDNKSSNRFNSEKQWLCNNINLKK
PF3D7_0600200.1-p1:1756:1767	IERMITKDVDDK
PF3D7_0600200.1-p1:1820:1830	LWNTDKNYKNI
PF3D7_0600200.1-p1:1843:1865	KKLNSDDQKRYKDLVNHYDLRSD
PF3D7_0600200.1-p1:1885:1919	NAYIYKTTENSETKIRSTDMYYYCGHKDDPPDNDY
PF3D7_0600200.1-p1:1952:1970	CKLNDSNCRDSNDGNNCRK
PF3D7_0600200.1-p1:1993:2016	DNQYKEIYKKISNNSDGKAYVGTH
PF3D7_0600200.1-p1:2027:2140	NKCSDLNSADKYLYKGSNCKNLTFTENDNEHRTRTYAFTEKPIEYKNKCTCEITNHPLDKCPTPQNRIICNNLKLINSYKKNYTINLKEWNNNLVPKISSDNYGVLVPPRRKHI
PF3D7_0600200.1-p1:2146:2159	TANFLENKIYGKEK
PF3D7_0600200.1-p1:2224:2234	DTNARSKWWNE
PF3D7_0600200.1-p1:2250:2267	ANDKFVIDADTCKLPTED
PF3D7_0600200.1-p1:2297:2322	FCHCSTAGGLSGLDLLKNHSCNYELT
PF3D7_0600200.1-p1:2346:2361	KNASTNSSISENSAQE
PF3D7_0600200.1-p1:2371:2453	ECDFNDMENIYEKITNRKNKDFQEILGILCPNKKIDKDKSKEILDETSSKPKEEDTSHVQPPPLPPKPSTPEVEPLPSDEPFD
PF3D7_0600200.1-p1:2495:2518	KGDYNIPTLKSSNRYIPYASDRYK
PF3D7_0600200.1-p1:2529:2565	SSGDEKYAFMSDTTDITSSESEYEELDINDIYVPRAP
PF3D7_0600200.1-p1:2579:2603	KSNGNTLGDDIPHTNKFTDEEWNEL
PF3D7_0600200.1-p1:2612:2643	VQRESMGVPQYDVSTELPMNIGGNVLDDGINE
PF3D7_0600200.1-p1:2669:2681	NSMDDIPINRDNN
PF3D7_0600200.1-p1:2704:2737	EVLKRKENELFGTNHTKKNTSTNSVAKNTNSDPI
PF3D7_0600200.1-p1:2770:2791	EEWENETHSGNTHPSDSNKTLN
PF3D7_0600200.1-p1:2802:2814	NPKPINQFTNMDT
PF3D7_0600200.1-p1:2835:2853	YDVNDHDASTVDSNAVNVP
PF3D7_0600400.1-p1:5:21	YSSPGGNKSVNITESEK
PF3D7_0600400.1-p1:39:51	NKNSNHTNKLKGT
PF3D7_0600400.1-p1:57:76	FHDGLHKAAGWGVRYGPANS
PF3D7_0600400.1-p1:84:127	YTNINNGYLPARNPCHNRNQNRFDENAEAYCNSDKIRGNENNSN
PF3D7_0600400.1-p1:144:155	LEYLINENTKTT
PF3D7_0600400.1-p1:225:247	EGFLDKGAREHYKEVKNGNYIKL
PF3D7_0600400.1-p1:269:294	ENAYFRKTEADGIGISSLILPYSKCG
PF3D7_0600400.1-p1:335:354	KDCEMSRRCNNDTEGEKCKK
PF3D7_0600400.1-p1:370:417	KNEFDKQSMKYKELYIKASTNITKQNSSSPERGYRRNHRRRGYDDDTN
PF3D7_0600400.1-p1:427:558	ENNECKVESLGKYLDKTSHCGNYNFNYDNIPGSNRPNAFEIPPEKFKKACKCKIPNPLEKCPNEENKNVCTRFDKVSSCTSLFFKNDLIEWNNSGVKNKENDNNGVLVPPRRRNLCINLFSKKDYKMKDEND
PF3D7_0600400.1-p1:621:638	KETEKGDISVDRKTWWDD
PF3D7_0600400.1-p1:652:671	KTENENQQLNSSWCNVPDDD
PF3D7_0600400.1-p1:703:721	KDIVEGRKHKSMVDITDVE
PF3D7_0600400.1-p1:748:769	IKIKKSKNSGVNIPSEECAASY
PF3D7_0600400.1-p1:778:894	ICNLRDMEDIHKNINNQNELMKEMINIIKFDTDQYRTQLQNISNSMEINPKSVKTAVDTTKDIVSYGLAGTMGVAAIGLQAGDFLGKKIQDLYNEFMKPVEKKLDTSSKNLNIYEDP
PF3D7_0600400.1-p1:933:956	QNEYGIPTTKSPNKYVPYGSQRYK
PF3D7_0600400.1-p1:968:1002	DEEKYMFMSDTTDITSSESEYEEMDINDIYVPGSP
PF3D7_0600400.1-p1:1016:1041	KRDTQNDIPSDNTPSYKLTDEEWNQL
PF3D7_0600400.1-p1:1051:1080	PNTEPNNNYRSGNSPTNTNNTTTSHDNMGE
PF3D7_0600400.1-p1:1143:1175	VLKRKENELFGTNHVKQTSIHSVAKNTYSDDAI
PF3D7_0600400.1-p1:1209:1227	KWENDNDGGNVPSDNHVLN
PF3D7_0600400.1-p1:1237:1295	DNPKPINQFSNMDINVDTPTMDNMEDDIYYDVNDNDDDNDQPSVYDIPMDHNKVDVDVP
PF3D7_0600400.1-p1:1305:1321	LNNTSNGSLEQQFPISD
PF3D7_0601900.1-p1:66:124	LFKKSKKRTKMSKHYEDDDDDDDYQPPRHSSLPNERKTSSSSRQAARSHSSSSSVYASA
PF3D7_0607800.1-p1:40:92	RLENTKIKKVYGKVSKKERAQEKEKGNISEEADNPLIKRNFDLYKENKEKSIF
PF3D7_0607800.1-p1:101:122	CTSGSGGNGHMSFKKYKRKVFG
PF3D7_0607800.1-p1:146:420	KDNIKKKSKRNKIQTAYSNKDKYIYINNLNELSTSLYATDGENGKANQLRGRNGKSIFIYLNKICHVYELFSDDKDINNCDDNINMCDDNNNNCDDNNNNCDDNINMCDDNNNNCDDNINNCDDNINNCDDNINNCDDNINNCEDNINNCDDNINNCDDNINNCDDNINNCDDNINNCDDNINNCDDNINNCEDNINNCEDNINNCDDNINNCDDNINNRDDNNINCNTFNDVLKKNDCHIKKEYNYFSNYEKNVYNVLKKNDPVYIKRNNHILK
PF3D7_0607800.1-p1:452:472	EGGKGNNMNNTFSYENGKKGQ
PF3D7_0607800.1-p1:537:560	KQIKEDKSVRLNEENKNMPSFYIN
PF3D7_0607800.1-p1:616:626	NFKEKIKDTEK
PF3D7_0608900.1-p1:8:36	TLKKKKNSSSYLLETNEVKKLMMNEGEDM
PF3D7_0608900.1-p1:45:56	INLTKEKNESIK
PF3D7_0608900.1-p1:471:494	NVVDYQDNIHNMTSFSYGCNSSDV
PF3D7_0608900.1-p1:504:518	IAQTKDEKVEENNNN
PF3D7_0608900.1-p1:528:548	NNMNKKKTCNEFYPDLHFNNI
PF3D7_0608900.1-p1:809:848	NIDQKIQNKTTTMNNTKHNIQVLYEHIKDEKNRFIHTYHD
PF3D7_0617600.1-p1:23:48	NENCQNNQYNISLIKNNTQRTTIKPR
PF3D7_0617600.1-p1:54:131	KNHNPHYHNDPELKEMIDKLNKEAIKKYQKIHEPYEQLQELVEKKGTKPVGEHGTEPMSTIEKELLETYEKMFGDKKD
PF3D7_0617600.1-p1:139:150	PPNDDDRSDKSI
PF3D7_0617600.1-p1:159:177	NPDLTKAKSKDKYLKRLKE
PF3D7_0617600.1-p1:287:298	RRKNSWKHECKK
PF3D7_0618700.1-p1:25:63	LLRNKDIDLSTVSSSDNYYEDEENEKRLPFYDDEKEEND
PF3D7_0618700.1-p1:135:154	NLNSDIYTKIQNNERDLINM
PF3D7_0624400.1-p1:20:45	DERKIGEQYEYINLLSDKEYRNKLLA
PF3D7_0624400.1-p1:48:82	KRTFNTKNTKINNNNNNNNISNSNGNKVNDIYNKK
PF3D7_0624400.1-p1:104:121	FHITLEKDQLINLGYNQR
PF3D7_0624400.1-p1:182:212	IQCVTHVLNKNNKITDGKNKEYNNLKYKLPI
PF3D7_0624400.1-p1:258:302	EKENKRNYTYNNNFIQEIKLRYNNLNFYFMNEKEINLSLLKSNNI
PF3D7_0624400.1-p1:361:373	ITMGKIINKYNIL
PF3D7_0624400.1-p1:441:458	YIKNDKELINNEHNQLHI
PF3D7_0624400.1-p1:505:539	NNYYELNKSPFKKIFEKKKNYQMNQKKKKKYIFPS
PF3D7_0624400.1-p1:578:591	DRDTPEVQQQGAHV
PF3D7_0625400.1-p1:20:30	EHNVEEEKCDY
PF3D7_0625400.1-p1:339:370	LEFKHHLSSPSKEKMNGFLDREYYNTTKKLNE
PF3D7_0629200.1-p1:22:87	KLLKWEIFIEAWYTQEETDDDYDRMKLYDVLGVDKNASSDDIKKSYRKLSKKYHPDKAKDKNSNNK
PF3D7_0629200.1-p1:96:129	EILGDEEKRKIYDRYGLEAAKNMESNKMDEDPSD
PF3D7_0629200.1-p1:144:157	REEEIKKADSLILN
PF3D7_0629200.1-p1:162:241	LEQLYNGEFFSVMYTRDVKCLRSDDCIERKKECSGKGYKTITQQVAPGFIMQNKIKDDECIDRGKAWNKKCTYCPNGMKE
PF3D7_0629200.1-p1:264:274	EKKGKQEIGYE
PF3D7_0629200.1-p1:338:353	LRVQNKGMPIKNSNKF
PF3D7_0630400.1-p1:102:116	LTNETLTTNNNDFNN
PF3D7_0630400.1-p1:126:155	ADINQTITNHLNKIQPIKGCEDDIKNNNCD
PF3D7_0630400.1-p1:371:386	MQDTPNFTTNNPKTKL
PF3D7_0632500.1-p1:51:63	FPTGRRHEKPQSE
PF3D7_0632500.1-p1:72:101	DTNVTSGGGKENPCYGRQGVRFSDTKGAKC
PF3D7_0632500.1-p1:160:172	QDYPKYQATYDDS
PF3D7_0632500.1-p1:197:207	FLGTNEEKKPL
PF3D7_0632500.1-p1:221:238	NLGIQEKNHYNDTPDYYK
PF3D7_0632500.1-p1:266:300	RKTCGGDNEKNSTLASNKCRCKDEKGEHDTDQVPT
PF3D7_0632500.1-p1:335:371	RGEDKESKDRYCSRNGYDCEKTKRAIGKLRYGKQCIS
PF3D7_0632500.1-p1:388:429	EQFDKQKKIYDKEIKKYENGASSSSRKTRAASTTNYEEYEKK
PF3D7_0632500.1-p1:450:514	SKEDVCTKVQDDKGGRISFENVKSSSASGGAAGTSSTSGGGTSGDSGTNNENEGTFYRSKYCQPC
PF3D7_0632500.1-p1:523:547	VNDWKEKHKIQECKSINLYKPNEYA
PF3D7_0632500.1-p1:573:594	DKKDGTGSGDCGGNSDPSLCEP
PF3D7_0632500.1-p1:597:622	CYEEKDIEKHGDVDDDDADGNPLNAG
PF3D7_0632500.1-p1:628:646	KNEKHVSETNSQIEPDQFQ
PF3D7_0632500.1-p1:674:690	CLEKKNGNTCKKNNCKD
PF3D7_0632500.1-p1:715:731	RKQDFGKQELILGQIRY
PF3D7_0632500.1-p1:766:787	EDEENEETQEEETAGADNQKKN
PF3D7_0632500.1-p1:802:890	LCLEIHEDEEEGGGNDECDDDHEEEVYVSNPCATPSGSYPSLANKVAQLMHHKAKTQLAIRAGRSLLRANASKGEYKHEGNPDDFKKEK
PF3D7_0632500.1-p1:896:934	AKHSNDSRRDGEPCKGKDGNNERFKIGTEWKIGEKVETS
PF3D7_0632500.1-p1:952:967	LENLDVDSVTENDKAS
PF3D7_0632500.1-p1:989:1006	YKDQNNIQLTDPIQQKDQ
PF3D7_0632500.1-p1:1052:1073	EKLPEKEQKKYSNDGKYLDLRK
PF3D7_0632500.1-p1:1138:1156	KCTGPNKDNCTRDNNDCNT
PF3D7_0632500.1-p1:1166:1206	QKIKKWADQWKVISKKYEELYLQAKTAFARTAFPDDDPDYQ
PF3D7_0632500.1-p1:1217:1320	KEINRSASQRSKRSIDVTNTDPTLTSPYSSAAGYIHQEIGNVGCNVQTQFCEKKNGVIPTTGSGTNNKNYAFKNTPKDHDEACECESRPQVPPKKKEDEEDVCE
PF3D7_0632500.1-p1:1323:1358	KGLLKGKDGETTEINGCKPKGNGNTWNCSNQIDDSH
PF3D7_0632500.1-p1:1375:1385	LKESNETGTEQ
PF3D7_0632500.1-p1:1407:1423	KKDKNVDAEKKLEQGEI
PF3D7_0632500.1-p1:1466:1481	NRNNGPHKEGDKEKRK
PF3D7_0632500.1-p1:1500:1533	EKIANNKKTLTETYNYSLVKFSGNNSTTLEDFAK
PF3D7_0632500.1-p1:1593:1630	KGYYDKQSKKYFYDISTGMYKDNSSAKDDVTVSSYAYE
PF3D7_0632500.1-p1:1645:1690	CSCMEQRSQQHNEDSSDALETHNSIMPQSLDKEPKEVKGRCKCPDP
PF3D7_0632500.1-p1:1702:1756	ENKDDNKFTEACSTKYKNGKEKYTQWKCINDSSNTTRSSPPAPVASSTLSTSPEA
PF3D7_0632500.1-p1:1808:1847	KEKVREIKEKDEIDGKISLFGQDDTSIEENLQKQLKNGTI
PF3D7_0632500.1-p1:1886:1903	FNNGGNKSDEEREKWWKN
PF3D7_0632500.1-p1:1919:1964	DTKTKHNIQGVYTQLTDPSKNNMYEKVTFPSKTGPSVNTKLEQFAR
PF3D7_0632500.1-p1:1994:2031	CRGVNYSGYNKYCSGDGYHCDDEKGTYNSINANLNCRD
PF3D7_0632500.1-p1:2048:2075	NEYDKQKSKYVNEHENVISFLNKQSYKQ
PF3D7_0632500.1-p1:2095:2129	HCKPDKANDDKNNKLNFKNPHETFSPSTYCKACPL
PF3D7_0632500.1-p1:2132:2154	VICRGRSQCAANSENNLTNLGES
PF3D7_0632500.1-p1:2177:2190	CPTYEMYKDLRKQK
PF3D7_0632500.1-p1:2280:2294	YYKENFGNTNEHIAY
PF3D7_0632500.1-p1:2301:2344	QEGLFDSDYKRAQEVIDQNEWEQLWGCTGDNLKDVKDQKAENCN
PF3D7_0632500.1-p1:2363:2462	CQNKHNPNGKTACDEIPPHSDEEETSLLDDDTSTQEKMSPDFCPSDMPEKPKTDSDILCDDKKEPKCGNFRTLFKTSTSKTKTNLIGLEAHNHRAGRFYP
PF3D7_0632500.1-p1:2511:2529	SKNKATLGKNGSALSNDEV
PF3D7_0632500.1-p1:2574:2594	NISTTKTIVSSLDDDDVKRQK
PF3D7_0632500.1-p1:2612:2635	KDAIGGDMNSLPNDVDLCTLPTTD
PF3D7_0632500.1-p1:2669:2681	GTCDGTDEEKKKK
PF3D7_0632500.1-p1:2695:2721	NFKKQYENQKKEYEIIKSSYPKYEKKD
PF3D7_0632500.1-p1:2727:2840	KDKCNSNYSCFENKTEISVLKMFEHPPDDVKDECDCKTSKAHDDKVNDLDKCPNNINNNKNICNKYKKRRICGDLKYSNSLDHWFGTNTLIPPRRRHLCLRNIIIKKNYRKGDI
PF3D7_0632500.1-p1:2905:2921	LDKTGNNPETPEKWWEQ
PF3D7_0632500.1-p1:2935:2953	KLAGGEIKPNDCNIPTEES
PF3D7_0632500.1-p1:2985:3002	THFDKYGIIENRIDVHPN
PF3D7_0632500.1-p1:3012:3023	IWSNNRIPDWER
PF3D7_0632500.1-p1:3029:3046	NEVKGTMNENVKKLTAYE
PF3D7_0632500.1-p1:3056:3140	ICSFKDIEQTHKKSKDEGYHIYEDILDKAQIPSFLEDTAYRYKGLNPECPEDIECSQYGNIPCRGVSHDDDNDWNSSFVKDNKTT
PF3D7_0632500.1-p1:3155:3170	LRIDVNKFLRLRNDIN
PF3D7_0632500.1-p1:3231:3247	FRGMKYTEINRETWWDL
PF3D7_0632500.1-p1:3263:3278	AGGDTKKSENCRFPDI
PF3D7_0632500.1-p1:3312:3325	KAECDTSNGTVKET
PF3D7_0632500.1-p1:3349:3441	KDKYDNQFKKVLNNKDAEEFLNVHCLSEYFKDETRWKNPYESIADKALKGKCDCKKMIPTTPEVKPKKPAVPEAKKPEVEPLPSDEPFNRDIL
PF3D7_0632500.1-p1:3479:3502	KGDHDIPTLKSSNRYIPYVSDRYK
PF3D7_0632500.1-p1:3513:3547	SDSGHYYEDTTDITSSESEYEELDINDIYPYKSPK
PF3D7_0632500.1-p1:3560:3594	GNNTPTSDTPSDTQNDIPSGDTPNNKLTDNEWNTL
PF3D7_0632500.1-p1:3604:3637	QSEQPNDVPNDYTSGNSSTNTNITTTSRHNVEEK
PF3D7_0632500.1-p1:3658:3708	MSTNSGNNDLYNGKNNLYSGQNNVYSGIDPTSDNRGPYSDKNDRISDNHHP
PF3D7_0632500.1-p1:3732:3760	LKRKENELFGTNHVKHTSTHSVAKHTNSD
PF3D7_0632500.1-p1:3784:3842	NTKEELLDKLNEQWNKDNNNSGNINPSGNTPPTSDIPSGKLSDIPSDNNIHSDIPYVLN
PF3D7_0632500.1-p1:3893:3928	KPFNEPYYYDMYDDDIYYDVHDHDTSTVDTNAMDVP
PF3D7_0702400.1-p1:5:61	QKQQNEEGAATAANTQEKKFNPTRNPSQSGPYRHHGPQGRTPYMQLHKNQNNNMVNK
PF3D7_0702500.1-p1:52:72	SYKKRKGMRILKSSSVTKGRL
PF3D7_0702500.1-p1:78:250	FDEDDNVDGHHKKTKAHGLFEEIEKRNGFDLNDDTTNSNNLGEGTHSAVHNLDGQKESQLYKNNSDGSTENHLSGSNSDGRNSSQHSVGSHSVSSQEHKKEHSTHDLPAGRNYSLGNLSTGTTSQGSTSSRHYSLGGQPSSSGRSFSGSKYNTSNLASSSTTESSVSGLNTNE
PF3D7_0703200.1-p1:70:374	YNEEEKIERKPDISDEKLTIQENYPRCQINYDEHNKKDEEREKNMSTYEGDELEGEYVNVKNGTIINYKNCEINNSDQMVCTSNTTTTNNNNNNNNNINNIINNNCDEVMYHNSCSNNNEEIICLNNNIGDIKFNKGEHTFNMNMHNYNNNSEVELKEEEEEEEKEGERQAGGQAGGQAGGQAEGQAGGQAEGQTKGQAKGSIKKSRDIQINNEDIKKYKIMEDNFKENKICSVNDKNSLLNNKRTFSKLKSTNMKKPKKKYKYKHKSSYNKNMNIDDKNNVKNKNSDINYHKRNTMDDCCDENK
PF3D7_0703200.1-p1:446:521	NENDTKNEESKMCNEKCTDVFPNQHMENCEDVKSVPYIKDYDNIKMDDKKEYEKVDILEETYKKDSFNMMEGKEKS
PF3D7_0703200.1-p1:546:622	ICEIKFMNLQKKKIRWTNKKVNNNINDCEDNNIDNHMDNLINNHINNHINNHMDNHINNHINNRMPCEQCNINSFEE
PF3D7_0703200.1-p1:651:661	QVQNNNNSLNT
PF3D7_0703200.1-p1:695:831	KEKYLHVKKNTVLYSQQNINIMDKICYPNMGVENVGRYNKNKENANIQENNNNNNNNKNYSADNKNNNCNNNYNNNDVRSYNNLLGCNNFIHKNMCDNKEGKKESEKGTNATSNNTKNDLNINVKKDSNNNIYYEKE
PF3D7_0703200.1-p1:891:926	SQKENDASEIDEDIKEINEQEIDKMVPMNDEKNIFK
PF3D7_0703200.1-p1:937:947	SGRVNNNSFTY
PF3D7_0703200.1-p1:994:1129	HQGKEIEKKNKKGQHKYGDEAHEYGDEAHEYGDEAHEYGDEAHEYGDEAHEYGDEAHEYGDEAHEYGDDEHEYGDEEHEYGDEEHEYGDEAHEYHKEQDNNINGSHMGTHANSCNLFPNNNYVYKKLEHMKKEIYN
PF3D7_0703200.1-p1:1499:1510	NGEMNHMEKANL
PF3D7_0703500.1-p1:36:47	HKLNHINNSRGI
PF3D7_0703500.1-p1:70:82	NYILNNNINKKNY
PF3D7_0703500.1-p1:90:577	NNKEKKMNNKFSKSLNMNNSTNKNDHLMNDNIASFNKNTDIKNPRSFNQNRNITYSKQFSQNNNYSSTHNNNSVSKGKASGSYINSGNVNVSSNQYVNSNNNINSNNINSSSNNNNNNNSSNNNSNNKFSNNFAGTYSTFIQNREMNKNNEGPNSSFNETKLNNSSNFHINNKEKKNYNNILSNNNNNNINNKNNDGDNINMLHINENSGMYGTKSNYNNKDYLLISNNMKDKNMYLNNNTLTNTNNLDNSLKINNYNNKHNDKNINTRSSKILEDPNSYNNALKNNDSRYNYYNENFTNNIKNVNNANTGVNSLKNMKNPFNMNKKYMSHYNNNDNNNNNNNNNNNNNNNNNNNNNNNSHNNNYNNQPHSNNYYYNNKSNDNLNNNKTSSSSYAPNFK…
PF3D7_0703500.1-p1:579:788	HNVGNKHGNNDINKTNHHNNTTTTSSSSSNNNMLKLNNIMKNKDINKNDNIESNHQYNAHDILYDNSRGAMVDTMTPGYNRSSRSNKLSMQNYNHINHNMDSSKNMISPNDRSSINKGDITMNNNENNNNNNNMGISRSSSNMFTKHNSFHNNNNNDLNQINNFGIKKNEYYGNFSTSANAKNVNNLINKIEDNKNNNNINNNGGHLDLD
PF3D7_0703500.1-p1:899:909	VENKNLENKFN
PF3D7_0703500.1-p1:958:1092	IRENDFSKMSDDNKRFINSYDNTTIINNNTSNNNNNNNINNTGSNNNTLYNKYMSSNSKNFDDGNMLNQNKFNKNQGANKNFNELMYNNNNHTASSNNNNNNNVLSYQENKNIKYGDASNDHMLNRNNNMNMNNY
PF3D7_0703500.1-p1:1097:1164	CYNNNNNMNNILTSATDIHHNNNNVNNMNNMNNMNNMNNMNNMNNMNNMNNMNNMNNVNKNVGHMGAT
PF3D7_0703500.1-p1:1171:1227	NNMFLNANNAKYMNENMNLLNNAQHGGIQQVGAQQIGAQPIGIQEVGTQPEQVADPN
PF3D7_0703500.1-p1:1277:1292	KNGKNTCKAKSVGYGS
PF3D7_0703500.1-p1:1313:1323	EYISSTDRKNA
PF3D7_0703500.1-p1:1388:1457	RMEVEKMEKDMNQNVNNVNHINNMNNLNNMNNLNNMNNLNNVNDESINTASATMFHNNKVDENNDNNNNN
PF3D7_0703500.1-p1:1583:1596	EEKEWMKSTQMRED
PF3D7_0703500.1-p1:1603:1624	PCDTLLKDEDAWSNSLIGSITS
PF3D7_0703500.1-p1:1642:1653	ENTKKANVKYNK
PF3D7_0703500.1-p1:1658:1689	LLLNIVTHERMLQALRSITFISSIPTQYQSPY
PF3D7_0703500.1-p1:1703:1743	YNKYSKYIAQNGKLNEEIANYEKIKMDFQNNESLKNNTMSD
PF3D7_0703500.1-p1:1768:1795	QIGNSQVEDIDKYLIESINLPTNLPLND
PF3D7_0703500.1-p1:1861:1904	NIQAVRVGAGSDSDFHEEAIMEFHRYKDLLKLRKNNMQKEAKVM
PF3D7_0703500.1-p1:2025:2048	DNKLKTANVTEENRPIIKGFLWPN
PF3D7_0703500.1-p1:2060:2076	IGKPGSKFENAYGTSKF
PF3D7_0703500.1-p1:2212:2295	VTKLNDHLENTDYSLLDKLNKINKAVNLKNINVSDNYYFYGNDTGFSNDYDQNYFTNNDNINMDDVDNKDGAADQQVEEIVENW
PF3D7_0708900.1-p1:13:80	CNKKKNGYNNFNVLLNIRNIVYDTSRNYKKRENIFYKSFIRNDYSSMSKKVEDENDNKKKSKKKNIFL
PF3D7_0708900.1-p1:232:261	VYYNENVTDVNYSKENESISKNNNYNYNYL
PF3D7_0708900.1-p1:280:314	FFGKNATTSEMVDKISEYIDDHMNKHKDYPKNTIS
PF3D7_0709200.1-p1:24:42	FKKQKSPDNKNSYHIKDFI
PF3D7_0709200.1-p1:56:92	TQDPKEGGGKKNYDRYHNELFNNKINQNKVHIDNNEL
PF3D7_0709200.1-p1:101:178	EQSKNENIITKGEGEEVEFNSSNLLLPFVEEHEHVKDKNDNDKCIKYEYVNDKCIKDEHGEFERVEENIKLSEDIINI
PF3D7_0709200.1-p1:225:240	LDNQELRNALKIYSNW
PF3D7_0710100.1-p1:11:23	MRFYSKNGQNKYC
PF3D7_0710100.1-p1:45:57	EQNYSSFFNKMNN
PF3D7_0710100.1-p1:187:200	YSNEEKVSIRNSKF
PF3D7_0710100.1-p1:252:268	IKNGVGKNNDEKKLSGC
PF3D7_0710100.1-p1:285:304	KSPVMDEQEENQTPTFKNEK
PF3D7_0710100.1-p1:334:355	NKKRKNNEANSFPYDMDNFEKE
PF3D7_0710100.1-p1:361:436	MTYNNKYVDKNNLSLDYLLSKEELNNLRKNNNPSKGQEDRELLLIERKKIEEKIKLLQQLQRKRKNLTDIEIQRLI
PF3D7_0710800.1-p1:50:62	KGKINNSDDLTDH
PF3D7_0710800.1-p1:81:239	NEKDNFKRDAKIKEKVINNEEGGVNKHTNNINNDNMNDKNYDNDGKGDNTFNICNDKKNLSYKDDDINDLTCHPNNKISIGSNEEIKNEYNNNLINGEKKDELSITCNDNMLKKNVVDENITNDCSYNINNKKDNNENDINNTNNNNNNSNNNDNIEIL
PF3D7_0710800.1-p1:318:332	TTLEKSANKQNLTID
PF3D7_0712400.1-p1:34:54	REELKGKLWEAKFVGVSHVPS
PF3D7_0712400.1-p1:64:102	HTNVTTGKDDPCDRRWPVRFSDESRSQCTKNRIKDSTSD
PF3D7_0712400.1-p1:121:131	EQIRPEQITST
PF3D7_0712400.1-p1:210:236	KNGKTNGKKGEIETRYKKDDEDGNFFQ
PF3D7_0712400.1-p1:260:289	DAQYTKKGPHNHITESNKGQCRCFSGDPPT
PF3D7_0712400.1-p1:328:357	SKLYCSLNGYDCKATIRANDEYTISQACAK
PF3D7_0712400.1-p1:378:409	KQKKKYDEEINVTTETSKKTEHGRINIIYAKK
PF3D7_0712400.1-p1:412:423	DILKEQYGKVDN
PF3D7_0712400.1-p1:426:449	ELLSNQKECKNHPEVKGKNSIDFK
PF3D7_0712400.1-p1:451:498	DNDTFSRTEICEPCPWCGVKKQEDGNWKRLERGHPHCPKKPPYTPPDG
PF3D7_0712400.1-p1:526:539	SEGKNERKTDFKNE
PF3D7_0712400.1-p1:558:568	DRDLGIEKKVK
PF3D7_0712400.1-p1:595:611	CINNSASNECKKNMCFK
PF3D7_0712400.1-p1:634:645	YNNEKGFGEFGS
PF3D7_0712400.1-p1:678:694	TKNHVSTEEITNAENEE
PF3D7_0712400.1-p1:715:756	NPEDQKCNEPHDEEEYEDEHEEEVYVNNPCAKPSGNYPALAH
PF3D7_0712400.1-p1:767:846	KTQLRTRGGRNALRANAAEGKYKNNNKEFTFNGNICSINENHSNCNHNYSSGPCGGKDGRNEMFEVKDGWKSGADVSKEH
PF3D7_0712400.1-p1:865:880	ENLNTNSKGLSDGTLA
PF3D7_0712400.1-p1:902:914	KYKNQPTLGGFKD
PF3D7_0712400.1-p1:939:950	WDGNKEETDTQR
PF3D7_0712400.1-p1:962:983	KIRDEATKKKYSDAQKHLQLRK
PF3D7_0712400.1-p1:1047:1068	TGCMKKGKDGEGCTQKTQECAL
PF3D7_0712400.1-p1:1096:1117	TLYEQARTVRDGTVIGDVSDQQ
PF3D7_0712400.1-p1:1129:1206	NGGKKSVDTVYSTAAGYVHQEAIMNCEKQTQFCKNKNGENSISGTQNNQKYAFMQPPKGYEKACSCEDYYKAADPQDD
PF3D7_0712400.1-p1:1213:1249	QLLGNKGAADDIQGCKKKYDGINPYPSWKCDKSLVDE
PF3D7_0712400.1-p1:1298:1313	NSKNDNDAQLLDSGII
PF3D7_0712400.1-p1:1337:1348	ISAKTPDGDLEQ
PF3D7_0712400.1-p1:1359:1384	KIGPKTANHKPPRGITREDWWKEYGS
PF3D7_0712400.1-p1:1397:1430	DNETRIMNERVRKQLMDSIYNYHILKNHLENFAE
PF3D7_0712400.1-p1:1462:1473	GCNEQTCDSECE
PF3D7_0712400.1-p1:1498:1520	GKYDKLYAEAKVTSTPTTDPIET
PF3D7_0712400.1-p1:1527:1622	KELKDHSTNSDKYSTAGRYMKEEGYINDCELSKQNKFEKNCNDGSNDNYAFRTYPNDHQTKCDCKKKEAPPPEPPANVVPKVIPKSRTPREAGSSH
PF3D7_0712400.1-p1:1700:1736	DSGTDSGYTDHYSDITSSSESEYEELDINDIYVPGSP
PF3D7_0712400.1-p1:1797:1830	SEQPKDVPNDYSSGDIPFNTQPNTLYFDKPEEKP
PF3D7_0712400.1-p1:1837:1867	DRDLYSGEEYNYNVNMSTNSMDDIPINSHNN
PF3D7_0715200.1-p1:35:167	GRFFKNGRGSNRNNKKRSISSVEGDFPNSKKCKKGHINHECSNNKEENKILIKEDEYETYDTYKTHDIYKTYDTYKTHDIYETYDTYKTHDIYETYDTYKTHDTFKTHDTFKTYDKYDGYILPNDVTKYDSNY
PF3D7_0715200.1-p1:267:288	QIDNYFHDVHEKDHNNVNSSNL
PF3D7_0715200.1-p1:298:357	NNNNNNNNNNCVYHKESTPYKNNNNLHNQVNTPRDEGYKHNNNYYNNIINENMYFKQKDD
PF3D7_0715200.1-p1:364:432	QNMKNNHHNYSDNNISTHEKNYNLIHEQTNKNSQENKSLEENKKNNLHPSNVHKDKCNIKNDVSDTSNE
PF3D7_0715200.1-p1:580:619	DIINRNISNEINNSYLLNENIDKIKTSKEGSHEERPRTVL
PF3D7_0715200.1-p1:632:644	NSIEQEKYNNDDS
PF3D7_0715200.1-p1:655:1639	NNNMKKKTTLKLSEPSEEVNMNKQKKENETEKIKGNKIECERKNRRVSEQIDDNDNNNNNNNNNNNNNNSNNNNNNNNNNNNNNNNNNNNSNNNFNSNNNVVLPNNNYLLNNKLCIPIDDEYIKKIRNEQTDTFLQKLIMEYYDERKRRTFFDDTIKGNIYYVNDYEEYREEFESNRTKIGDLQNFDKFILPNQFILSSNETDINENKYNDIKSSNTKNNDQQNKNVNKHNNNNNKLIHITTLENNNKNVTLKEGQHIHISKDSMHISNKKNIKHTVECDEDNFLSYKNKIKNDILQELVNKSFNSNSINDIYNNKENKIELNDSHLKHCEVNISNNMREYNQSRNMEHVNVLVHMNNNNDKDKNNNERNNNVCNLKNISSFNVNTMNNMINNNNNNNN…
PF3D7_0715200.1-p1:1650:1666	RNSRENIHHMNNEENEI
PF3D7_0715200.1-p1:1693:1749	IQYETKKGKDISNNNYMNVQKIQTTHGNYPHKIGDINIQENYRNVVQNRNMNNNSSF
PF3D7_0715200.1-p1:1759:1783	RSSSQQKDIHALEKEIGNVQNDKSI
PF3D7_0715200.1-p1:1803:1821	ENEDKNDSANSLRKEKKNG
PF3D7_0715200.1-p1:1826:1842	AKEKEEENNTETQNVRR
PF3D7_0715200.1-p1:1844:1911	VRLHNKKVKNETKNREIEKKNNISNNNRSKNNRSNNSKSNNTRANNNRTIDNEPVVKESIVNESVVKE
PF3D7_0715200.1-p1:1917:1966	YVVNESITNESITNESITNESITNESIMNESITSEQSNKSIEKNSFEKSY
PF3D7_0715200.1-p1:1973:2027	LNDSTDINENPRNLENKNAPLKNVKMFEKKVSETPAMELRLSKKHSLLKKRENLE
PF3D7_0715200.1-p1:2178:2203	LLKTDTEKQNQQDEKLGSCWQPVHTI
PF3D7_0716300.1-p1:28:47	ASEISPHENKSTSSSIFQEE
PF3D7_0716300.1-p1:58:80	FKQNNKNEDEIERDNFFDENKNF
PF3D7_0716300.1-p1:108:131	NLNSDNEGENKDYQIELEENCSPF
PF3D7_0716300.1-p1:139:230	AKEIERLDDTSSSENVKNDDNKNMSGDNNNDNNNNMSGDNNNNMSGDNNNNMSGDNNNNMSGDDYVEGKQNINRNERNIERHNNNDNNNNNL
PF3D7_0716300.1-p1:235:252	NNMEEFYNNNYDNNTDDG
PF3D7_0716300.1-p1:286:302	KNENNNSTMNKDENNIN
PF3D7_0716300.1-p1:407:418	DDIKLNSEDKIE
PF3D7_0716300.1-p1:422:432	FSDNEDKCNSF
PF3D7_0719400.1-p1:54:140	VINKKLTNLECSSDDFLECHNINKEKEHGMDKRNDTNININTNINTDTYTYNNNDDDIDIRKGNTNKLYLKENDKKYVYMYDEYQDI
PF3D7_0719400.1-p1:154:187	TKKDIEQTKKKKKKNEQDIYKKDMQQKNKTKQND
PF3D7_0719400.1-p1:208:221	KEKNEITTIQNKWY
PF3D7_0719400.1-p1:235:255	YTPDNSSNNYYVEKKKNKIKG
PF3D7_0719400.1-p1:305:342	GSSSNHDNEKIKQFNNININNNDSIKGMKVLREDPQDL
PF3D7_0719400.1-p1:350:456	MKDNNGQMKKQNIIQTQHTNFEMNKGDMNRIDENKGNMNRMDENKGNMNRMDENKYNHYNKYDYPGTTDSSQNHHIHQGAKKLKHFLDYEKNSLLVKYIKKSNGQNQ
PF3D7_0719400.1-p1:481:493	NIKEENNFEDVFK
PF3D7_0719400.1-p1:531:557	KKLDFILSNRKYKTHDNINSKSRNISE
PF3D7_0719400.1-p1:580:660	NKYMKCSCNNLYNNNKKDNNIYDDKYNKKDNNIKASSHNNKKKECCNSDNNDLCNNINLYNSYGKENNLCSCSNNEDNKNY
PF3D7_0719400.1-p1:900:993	DINYNYNFDNINNNNNNNNNNNNNNNSSSSSSSSSSSSSSSSSNILNDDNKEKKKDEDIDKTYKKYWRSSSSMPNNFYYDKNNKDLSENIKDEK
PF3D7_0719400.1-p1:1242:1343	IKNEKIVDNMNTYKHGEHVNSQNNKSDEKKNGSDESQIKMNNRSKDHDNNAYYEKKKKSMNNNNNTFGNNNVNNSSSGEGPTTTTNEQVERKNNITDGTTEK
PF3D7_0719400.1-p1:1358:1379	LSKEDEEKERKKKDLELKKKED
PF3D7_0719400.1-p1:1385:1402	WKEKNKRKNKNNNSSYIN
PF3D7_0719400.1-p1:1443:1485	EKKKKKKKNNNNNNNNNKYGNGIYDIYNNKDLYSVHNNNNNNI
PF3D7_0719400.1-p1:1637:1652	LSQNNLTLNKIYKQHY
PF3D7_0719400.1-p1:1685:1705	LNLKSNSFPTDLMNLNIDENI
PF3D7_0720400.1-p1:6:30	LSLNGKISTIIKSDKLKTRGISSYN
PF3D7_0720400.1-p1:40:65	LERKNKNRFFFSSLKGHQKIGGGVLN
PF3D7_0720400.1-p1:86:99	FGKMSNSIANCSNV
PF3D7_0720400.1-p1:107:121	SNELQDGEMKEIKVH
PF3D7_0720400.1-p1:143:153	CPHYSAPLKSG
PF3D7_0720400.1-p1:167:192	AKFDIKTGECINGPSFDDIPKYEVVI
PF3D7_0720400.1-p1:199:221	ALLPKKLEIFEKKRICECKGSCE
PF3D7_0720400.1-p1:273:293	CNNCDELYEEIKLKEDSYYNK
PF3D7_0720400.1-p1:436:449	IIDKRFFSRKSGNI
PF3D7_0720400.1-p1:619:638	KVPKVYELEGGLKNSDSMIA
PF3D7_0721100.1-p1:68:123	ISLLEEPLNENSDSHNMSNKKNVSNFEEIKKNDENNNRKRKEMEEKLKYIEKYRNY
PF3D7_0721700.1-p1:255:275	TLETASLLPVQKEDSYKNERN
PF3D7_0721700.1-p1:316:337	FSSSRENIKNFVSNSGKSSLDT
PF3D7_0721700.1-p1:353:365	ERTRNAVPSSNRL
PF3D7_0721700.1-p1:411:421	KGIQNIETVVS
PF3D7_0721700.1-p1:451:463	KSFSYNVNNLSSF
PF3D7_0728800.1-p1:26:37	KCYLKRKESSYI
PF3D7_0728800.1-p1:61:101	CWRYKDKGNEYERKLKYTHIDIKNKNRKYKLKMNTKNMVKE
PF3D7_0728800.1-p1:327:337	DNIDESSSLIP
PF3D7_0729200.1-p1:177:191	SMNMLVDKSNFFMGM
PF3D7_0729200.1-p1:209:227	FQEKDKQHNIQTDPYDIST
PF3D7_0730800.1-p1:24:86	VLSKSYDMNKKNLNNVGFRNNRILSSKENREEPGTSGTTSGANGNKANIPDLDNFINQTTSSC
PF3D7_0730800.1-p1:108:123	YVNEDGTTKPNAPTAQ
PF3D7_0730800.1-p1:148:162	KKNIEEEGEESIKKD
PF3D7_0730800.1-p1:175:191	KSFGGDFSNTVQGATGI
PF3D7_0730800.1-p1:200:214	LNEDESKTTENADIK
PF3D7_0730800.1-p1:222:290	EDDNTDDDDDDDGDDDDDNNDDDDDEKEKEKEKENEKGKGKGKGKKKENKETSDDNNKNAGTSTLRGKK
PF3D7_0730900.1-p1:5:18	RLDIKKHNENTKNM
PF3D7_0730900.1-p1:62:101	SSYDTYCKEGNKEDNVEGLFSIRPSRSLTERKQRNNGKPS
PF3D7_0730900.1-p1:108:2106	EEEYYEEVYSEEEHSPDEYADGEYYDDDGNYEEVNYDEEYYEEEGEKSKNVLEKYNDYASKSHGMSSVLKSVISGFTETCNDVKEAVKPNIDTIKDTLSSGITNIDKRVVGNVSSIINKITNADEEDSEECDQYDEYDQYDENMNDQMFDEMEYEENHNTPSSPNLKKRASNYMHKNPNKVNTKTVNKQNKFSNTGKKFVQEFKSNTHDGMNNKVNTTNNAPNVIKSNTHGGMNNKVNTTNNAPNEIKMNTYDGMNNKVNTTNNTPNEIKMNTYDGMNNKVNTTNNAPNEIKSNTYDDMNNKVNTTNNAPNEIKSNTDNGVNNTTYATTKNFVSEFNSNYDDGINKGSYTTKSYVSEFKSNYDGGINKESYTTKSYVSEFKSNSDGGINKEIYTPKIYV…
PF3D7_0731300.1-p1:39:103	YEFLNCGTQLSNIRILSEVESLQSSNYSEVMKNVKDGNDSSSEELDNTNVPTSKPKKKLSAVFKE
PF3D7_0731300.1-p1:269:313	FRYQLRSFELERNLIVCEEKSNKSDNINLEKNKKSKKSIKKKILK
PF3D7_0800200.1-p1:5:21	GSKPVDTSDVKNESHNS
PF3D7_0800200.1-p1:50:113	GDYKRAKFHQPLLEAAKYVWYAPSNPCNFDFRFDTNAPDKGSYDRDPCHLRDTNRFSDKGDAIC
PF3D7_0800200.1-p1:142:153	EYINEYNINSTH
PF3D7_0800200.1-p1:207:218	FLGHNHKKKPLL
PF3D7_0800200.1-p1:227:243	RFQKIYEDINNLPIDDI
PF3D7_0800200.1-p1:266:299	YADYFKKKSGNTYNFTTEGYCGRNEGAPPTNLDY
PF3D7_0800200.1-p1:381:410	EFNKQKEKYKEEINESKPGVNSEHGKYNKA
PF3D7_0800200.1-p1:426:467	FEILNKGQICENVDEKNKIDFNDLVKTFSRSEYCKSCPMLGV
PF3D7_0800200.1-p1:473:499	QCNSLDDITCTNDKGGPNKVTDKNNNT
PF3D7_0800200.1-p1:519:532	NDYKECDLFKRLRR
PF3D7_0800200.1-p1:589:600	INNENQLPCIKD
PF3D7_0800200.1-p1:615:639	KGEEWKKIKERYLKDYKIEDNNSSN
PF3D7_0800200.1-p1:675:685	GTVPSGIEECK
PF3D7_0800200.1-p1:706:769	KNDVKKNKSNNCVTLLKPLNDEEDDEEQDDEPPAPKPLPTPNPCVNGGDDTSGAQITSVTEIAE
PF3D7_0800200.1-p1:773:817	MGAQKQMLERSGDKSGKGTENGESVLKGDIKKAKFKNGASPSSLE
PF3D7_0800200.1-p1:825:885	QHTKDSRRRRRLRRLRLLVLRFRRRLRRGHRDYKGPCTGKDGHKKMFQVEKGWENGSKIGT
PF3D7_0800200.1-p1:904:919	EHLYRSASGLQGTTAS
PF3D7_0800200.1-p1:941:952	YKTQKTSEGFKD
PF3D7_0800200.1-p1:977:987	WKANSGKKNTQ
PF3D7_0800200.1-p1:1001:1018	LPVNIKGKYNEDEKHLEL
PF3D7_0800200.1-p1:1039:1049	NGITCSGPTPL
PF3D7_0800200.1-p1:1075:1098	YDKLKVCEKCMDNGKCTQGNGECA
PF3D7_0800200.1-p1:1108:1148	KKFINTWQPQWKQMEQKYESLYKEAQENGNSSHKSTTEQDK
PF3D7_0800200.1-p1:1160:1244	ANNGDKTGDDKVYSTAAGYVHQEATMNCEKQTQFCKNKNGVKAANDAEDVNYTFKDTPNGYDVVCKCKDRPEQQIKKKEVEDACK
PF3D7_0800200.1-p1:1248:1273	DIFKGKDENTTVGLCKKKDFGRTPYP
PF3D7_0800200.1-p1:1338:1356	KKINDKLNKLDEKLKEGEI
PF3D7_0800200.1-p1:1399:1418	IIPKKSAKNPDEERKIWWDG
PF3D7_0800200.1-p1:1434:1471	AVSNNDKATVQKTLTTKTIYDYDTVTFDGTTKLEDFSK
PF3D7_0800200.1-p1:1503:1515	DYTCSFDTKKQEC
PF3D7_0800200.1-p1:1527:1564	KGWKDQYKKQSEKFTTDKEKPEYKDDPDVASSENAHKY
PF3D7_0800200.1-p1:1570:1633	KQIFHNGSTTEKCDYTCMEYASRQPQTSACSQQQQQQNKSSTQNHFPEAFDYPPKEIGDRCTCP
PF3D7_0800200.1-p1:1652:1729	ESGKKSDNSLKGNGNTYNNNCNNSMREEYANQNGETCKFNETFWSKKKPSIEECDINAKERFQIQKYWDCNGKTPDGK
PF3D7_0800200.1-p1:1746:1759	LEEINSADVNNSKK
PF3D7_0800200.1-p1:1810:1821	KYKGPNGTNVLE
PF3D7_0800200.1-p1:1835:1851	WKSENTNNKSKYTDVAS
PF3D7_0800200.1-p1:1874:1908	YDAKIYITKEGGYISPLTFTKNKCGHNDDPPDYDY
PF3D7_0800200.1-p1:1936:1957	NCENCMKKNKNADCEQTQYGAC
PF3D7_0800200.1-p1:1980:2009	TQNKAYQEIYRNATTTNRDNNNIVDENTKN
PF3D7_0800200.1-p1:2019:2130	RTDRNESLDTADKYLENASVCRRFKFGNKDSRHLNYAFHTDPPSYEEHCKCAKDFDPLDECPVDNNECKKYGIGSCPKKNFHKKLEEWTNYVLNNKSNKNKSAIVPPRRRQL
PF3D7_0800200.1-p1:2132:2145	LQNLTRNLSRLNKE
PF3D7_0800200.1-p1:2206:2222	LINGNKKINTSTLWWEA
PF3D7_0800200.1-p1:2238:2253	DEKTATSCPSHGNIDK
PF3D7_0800200.1-p1:2286:2298	VICVNGTGNIDSK
PF3D7_0800200.1-p1:2325:2340	NDNHNSIKVGGKEVHH
PF3D7_0800200.1-p1:2345:2442	KCKDKCECLSEKFNSDNNWEKPYDTFDDTVLKNKCQCKKPDSPILPVEPSVPAETEKEKKKDSPLKPHTEPKPAPPKKPEVPPPPPVQPPPANQPFNR
PF3D7_0800200.1-p1:2483:2506	KGDYGMPTLKSKNRYIPYASDTYK
PF3D7_0800200.1-p1:2563:2585	SKRDTPSSDAPMNKFTDDEWNQL
PF3D7_0800200.1-p1:2596:2625	NEQKDLPKNNISGNTPMNTQPNTLYFNKPE
PF3D7_0800200.1-p1:2649:2666	NMSTNSMDDTSYVSNNVY
PF3D7_0800200.1-p1:2752:2771	EQWNKDNDGGNVPIDNRSLN
PF3D7_0800200.1-p1:2782:2828	DPKGKKEFSNMDTILDDIEDDIYYDVNDDENPSVDNIPMDHNKVDVP
PF3D7_0801000.1-p1:73:121	NDYNTLTESHNIINRRSRNLGANPESISLGYELSEKDEGNKNDLINSAT
PF3D7_0801000.1-p1:123:1098	VSTELENLKERLFPELELYTNDQNSRNNTPNLRKGSLGFDSFKKLELGTLNQFDKDKMINLKDETNMNEFEGFLGRNSMASNVVTSELFDEPVDDSSSTTTSTGTKLQNVPSNDNNGELLKDEPIDDYINNNSKVESEDNYYAQQNMQSQSKDNYASEQNVADQSTDNYPTQHDVPVQLRDNYASEQEYFDRGEQLNDVSADNNTSNKLKDEPVDNNTSNKLKDEPVDNNTSNKLKDEPVDDNTSNKLKDEPVDNNTINKLKDEPVDDNTSNILKDEPVDDHAGKHLKDEPVDDHAGKHMKDEPVDIDRTNIKKGLNEQHVNPWTTTLADLKNINNSMKIEKNNKSNEQVKNTSVSKSCDIIKPSKFNKKNLFEQRLQSVEGKNFFEGRSQNLEGRSNF…
PF3D7_0807300.1-p1:96:114	ESFENLDVWINEIDKYSTN
PF3D7_0807300.1-p1:175:197	PSLLELSIVTKNLKLGKKEESRS
PF3D7_0809200.1-p1:6:24	YYYYKKNKNTNKKTSFLES
PF3D7_0809200.1-p1:148:287	KKNTNRRKYNSNNNKNNNNNNNNNDNNDDNNCGNNHGCNNYSEIASSLKEGSHNTNSNNFKDINFVNNYECNNHNNVNSYDELSTNCWNINDDEMNDIDNYYDNDEYLEETQNDILNKFNNSIDKSGIEKKKINKKWKED
PF3D7_0809200.1-p1:337:429	CNVKYEQNNTNDKFDKFDTSDKFDTYDKIDTSDKFDTFDKYDTCGNYYNYDSSNINDDSNSYCHDTHINNMKSHSNSTNNSQKSTSNCTYESF
PF3D7_0809200.1-p1:437:466	TGDKYYKENIDYDNLKNQKRLTNEVDAKEM
PF3D7_0809200.1-p1:473:563	SNECSNNMNDKETQNGFDSLNEEEAFKKEDIQVNPNKNFYDCNNNSSPTNNISHYKHYDIFNFNDKKEEHTSFNKSNNSNNNNNNLKNTTY
PF3D7_0809200.1-p1:584:599	RNNNNNNSNNNNNNND
PF3D7_0809200.1-p1:603:614	NSFSNINYDNEN
PF3D7_0809200.1-p1:627:638	QLYNERNSLEEH
PF3D7_0809200.1-p1:724:820	MPIERCFNSKNDDHIYEENFKDDKFNYDHEYSDDNNSNNDSNDNNNNNNNNNSSNDNNCKNYYNYNYNSNSNNDAKDVLYKNHREQDELTYEENNFN
PF3D7_0809200.1-p1:828:850	THLNNIKDNFNYSGDIKWRKQDN
PF3D7_0809200.1-p1:963:993	KDEYNEIFDEGVISDYSSKDMENNEEKKDKE
PF3D7_0809200.1-p1:1028:1052	ITYNNNNNVNEDINATKKKKKKKKK
PF3D7_0809200.1-p1:1069:1096	FKNTNSTENNDYNNDNNDFDIKRKSCSM
PF3D7_0809200.1-p1:1146:1206	HSELRRKVKHIKNINNMEIDNNNKKSNTTTTTTTTNNNNNNNNNNNNSNNNITNKDNSSFL
PF3D7_0809200.1-p1:1249:1262	KVNTVKPFINNNEE
PF3D7_0811600.1-p1:352:371	PLSGTFSKMEDINVGHQGFF
PF3D7_0811600.1-p1:498:514	EYLKNNNVCSSMSSRHI
PF3D7_0811600.1-p1:588:604	AFSNANVLTNDKELLYD
PF3D7_0811600.1-p1:618:628	GDQNNVQTNYF
PF3D7_0815500.1-p1:5:79	KIDDAPFLSKMENFEISDKKGKGSKKDMKNEYKSLNNEFHFDEERGENDEEDKENDKDMNEGDVNKNNNKKENNH
PF3D7_0815500.1-p1:101:117	QTLTDDSSSNSMSELKV
PF3D7_0815800.1-p1:14:25	SNDWNELNSKSL
PF3D7_0815800.1-p1:30:93	LNRNDEFMENMNNMDFFFDNFENSNDNNKRYDEYNTMNDKKEITINKNEDIDFNELNDSLWTDS
PF3D7_0815800.1-p1:107:409	NNNNNINNNSSNINPNICNNINRSKEKYDNIKYFIDDPVDIIRKGENQYCDTQNVSKKKKKDKMNSSFDLWETNNKQNDKKYVDDNDNNNIIIVDEQNNYNEEKKTNIYNYNKRDPNIISREDKEKHRINNNNNNNNNNINTHVDKSYHAGSPINKKKIPPMQNINNINNNNNINNNNNINNINNNNNSNNKQRSSSDFIQNEYFKTHNKTYSVEKQHGNHHIDREDHVISQKMDDGNQIDEHHKNKYIKNNMKEKKNNRELDKRESNSIEYFDKINIRDKKKINNNINNDMKETMKNYSDSC
PF3D7_0815800.1-p1:411:812	HMINHISSENIIKNKNHVTYSNKQHINVNNNIVSVKQINMSNKELKKNQKKKMRSTARHILSPSSVLSPTNVLSSNSIFSSNTILSSNNIMSNNIILNNNNNNDNDNNITKEGTRHSSNNPLCSKEKITQSRKTRSVSSKKSVHSSNSSVGSSLSTLNHSIKYDNKIMNKKIKSKGDTQCVPYEHESEQICVKKGNKKNVVKKKKSPCNDSPNHSFNNMSDHVYDKQKDVLTGKNKTHSNNLEERTNNIPSEKISREEKHLYKEKRKKNEKNHIPSSSELCTSSDDEEILESITENDEKKFFNEIKEYLNKKYIKDDDMDEELILENHTYHDNYMNTNDNIINKKIKSDKKDLLNMSKDDDSILSNEKLKEKKKNLLKQDSETKLEEDKMDILIDEDNN…
PF3D7_0815800.1-p1:814:1311	NNNKTCDDKKTIERNKQNDSDSINKIPCHGEDKKKMRVILSESNEHSNNLDNFEEIPDEFNNTKECLESSLKDDKSKNNITLDDGSYEEQSCARKRSLENIIKQLPTDNNNNNNNKGKGSNNGISTFEREKKHVSLDEHNVLKNGEDENEKKLNDYLNKLLKDNKINEIKMDNKEKEEEEKKKNTITTNESFIEKLYNKGKNISRMYDEKFNSSNDKSGKDQNEKNNNNVENDKMGGHNKIVENEQSDSFKKNEKNNMQPVGENTKNNFVHMKENIIYLTDEEATRNMSIIQQKSRKFKEIFISFIKRDDSKKTEDMEKNGETRKASKRDNTNNNNNNNNNNNNNNNYNNNNYNNNNNDKDFDLYKRQENEKHYADLYSLKRKCYDDDDEKYRRTFFVK…
PF3D7_0815800.1-p1:1419:1431	LKHLEIMEGINFE
PF3D7_0815800.1-p1:1474:1658	LKRKKKKREKANRNALVDDEDDDNNNKNNDNNNNNNNNNNNNNNNKGFVIKDEDILEEDDNIKSKRGDNQNLQSDNQNYDISNKMDGCVKNPNEYVQQDTFKQSEEDVDYLKSGLNNRPDTLHNNYKSNSSQTITEKDDEKDNYVHEQNSYDNEDNLFDGDGNVDGNVDGNVDGNVDDDDDELLP
PF3D7_0815800.1-p1:1716:1797	LGKTTFLNISDDEYKEKVANAEKSYLNEVKESNKKLQEAAGKLNDLIKLSNEKKFCNNIINKIQTYKFKYEHEKSINSLTIS
PF3D7_0816300.1-p1:46:68	FDIPLKYYEYFKSYKKKDIDNKN
PF3D7_0816300.1-p1:77:87	KEQHEINNEQQ
PF3D7_0816300.1-p1:97:121	DDMVFPLFSHFNYKKAKFKCNKKEQ
PF3D7_0816300.1-p1:169:192	NINDKSTLERKTYLLDSSNYEIDD
PF3D7_0816300.1-p1:206:224	NYRNDDIEGNYLFVDSNIF
PF3D7_0816300.1-p1:248:282	SHHVDEHGLTCNKIIGYPIYWNRGKGLCRLKRNEC
PF3D7_0816300.1-p1:292:304	NLEKKLSSKNNMS
PF3D7_0816300.1-p1:381:410	GLQKERHHFIDIKSHNEEILNISYDEEGIG
PF3D7_0816300.1-p1:501:592	TKEERNLDIKNIYEDPNIRGANYKEQHFLFVKDEENVEASHNYKYKKGKYKTYDYDDDMVNMDQRVQNKEYHKIDKIYNNNNNNNNDNIYHK
PF3D7_0816300.1-p1:736:787	KDQELIDQEYKEKLQRKRKKERKKKQIRKKYQLQKKEKEILRKKRYKKLIEN
PF3D7_0816300.1-p1:796:945	KKELMHKRNNKIKHENKHEENYYINNKNDHTYGHKSKTQKHYKKYHDKYEDKYHHKYHKKEPKQKNIYNHLNNPHNPSYNDLEKNQSLTSNTNSSQEYYEKKKYENTLSSAEHINIKNTHHKSKLNTFNNKNTYDNQYIKKEPYDKDNIY
PF3D7_0816300.1-p1:950:996	AIKNNDQQSILQEKKKNRRSISNISKIYKNNDTIQLSNKDSKTSRKD
PF3D7_0816600.1-p1:35:140	IFSIKNTHWDIYDKKKYFFIGNNHLKNEESFLPEVRKDYKSQIKEYKNSTNGIIYHNNKNRLSYTINDQVNYDNNMTSGINKKRKVKDSSIHMNNSYEKNRNKNKF
PF3D7_0816600.1-p1:142:158	LFMSDEEYTINSDDYTE
PF3D7_0816600.1-p1:218:234	YLKKQPKMPSGFGEQKI
PF3D7_0816600.1-p1:296:313	IRGKKKVTSKTPEMTYQA
PF3D7_0816600.1-p1:481:499	KALERRFQQILVEQPSVDE
PF3D7_0816600.1-p1:532:548	DRYISYRFLPDKAIDLI
PF3D7_0816600.1-p1:555:596	LKIQLSSKPIQLENIEKQLIQLEMEKISILGDKQKNLFNYSS
PF3D7_0816600.1-p1:603:650	NNNNSSISSNNSSSYGNAEETEATVDYTKSPNFLKKRINEKEIDRLKM
PF3D7_0816600.1-p1:656:679	SELRKEQRKILDSWSTEKSYVDNI
PF3D7_0816600.1-p1:694:708	EKAERYFDLNRAAEL
PF3D7_0816600.1-p1:721:746	KKAEENYLNDIPEKSRILKDEVTSED
PF3D7_0816600.1-p1:757:770	IRLNKLLKSEKEKI
PF3D7_0816600.1-p1:847:872	EYMEKHSISKLIGAAPGYVGYEQGGL
PF3D7_0816600.1-p1:908:918	GKLSDTKGNVA
PF3D7_0816600.1-p1:937:951	LDLANDPNKKEKIKE
PF3D7_0817500.1-p1:33:73	STFVKLSYKNKFMTGILTRRLAKMADEEERALEAAGKDENG
PF3D7_0817500.1-p1:117:130	RDGLTRLSKAEEKH
PF3D7_0818600.1-p1:189:216	YSHPFLNYFLFDYDMIIRSKMDNETKIK
PF3D7_0818600.1-p1:258:273	GTHPNILKNDDGSYHK
PF3D7_0818600.1-p1:284:299	SIREKNIQKAVERNPN
PF3D7_0821800.1-p1:5:42	PVIVGGMRTPARRRQSNASANGNNSKQRRNSNGNSNSI
PF3D7_0823900.1-p1:15:30	SVDVNKKGNNNKSVFE
PF3D7_0823900.1-p1:254:265	KMKADPVTKKMP
PF3D7_0825300.1-p1:4:18	KKKNSKNKNINKYFN
PF3D7_0825300.1-p1:81:145	MNQIENELRNTKYKNNDSEDNFLRYDDIDKNKFYIKGSSKYNNKLCTCGSKKKFKKCCGIIKNSS
PF3D7_0826600.1-p1:5:51	SDDDVAYSNSINSEEIEESDYENSEAHSRYYEETDEEESNNNDIDDE
PF3D7_0826600.1-p1:75:85	LFNRDIDKSAN
PF3D7_0826600.1-p1:99:110	LNYCNKKILNWD
PF3D7_0830500.1-p1:21:35	LSFLKNENKFLSQGK
PF3D7_0830500.1-p1:59:188	PALKEKKKKVLEFFENLVLNKKKKENITAAIASKELADAETTDTSDSEDEDHIINKKVKRRKRNIINNPDEKVHNVKEKNSKSKNEEDKTDESYNETSLLSSDEEGEVNLEDWKKNEWIKWMDETEEEWQ
PF3D7_0830500.1-p1:199:213	NKWLEGKNKEYDIWL
PF3D7_0830500.1-p1:221:252	TNYNKDIDEEYDSNVFKDSYKWNEKQWEQWMK
PF3D7_0830500.1-p1:280:346	KQWIQWKNMKILECLMNEWRREEDEKWSNLEDTDQIRVLNHKDRKEWLRWKERVTREKLEWKHWVEM
PF3D7_0830500.1-p1:348:369	ENMNIYNKWKKWIKWKKNKLAN
PF3D7_0830500.1-p1:375:672	KNFIEKWIREKQWNNWINERKKYTSQRKSLEQQFGDNMDKMNKLKKKKILKFFPLFNYKSDLESIMEEDENEYNSFDENEEENDEKTGDVNVGKTEALNVAKTEGLNVGKTEDLNVAKTEDLNVAKTADLNAEKTTDLNSEKTADLNSDKTTDLNPEKTTNFNTYKATDLNANKTADLNSDKTTDLNSDKTTNFNTYRTTDLNSDKTTNFNTYKTDLYAEKTTDVNLGKTTNHNVAKTTDQKVVKHSLDHEVRQMIDQKVAQIMNHDLESTAEQKAEKKGGKAKAKTKVRTVDDDGNE
PF3D7_0830600.1-p1:9:31	FISEKNKLWMKKERQYKKYRSRN
PF3D7_0830600.1-p1:201:337	EFNSNNIINEEELDHVELIQNEMDSDSYNVLTEEDVQNINSSYNNEELNNNNNNNIRSTSENNVNTYELPNGELHNNSDRLNGADVVNMNLYFNGDVYSSLENLEETVETRNEEDEDNEDDEEEFEKMLNELKNNGT
PF3D7_0830600.1-p1:376:391	IPQSTLANEWKKIVTY
PF3D7_0831000.1-p1:6:28	HTSKSNSVPSKGYVNRYIENTRN
PF3D7_0831000.1-p1:35:46	CAKKGQYRNRKN
PF3D7_0831000.1-p1:83:140	PSCNESEKNVSKNIKDICNEGKDDNISNKWYEENKRSLNGEYSDNPLFDYKLFKYHDI
PF3D7_0831000.1-p1:227:243	YNIKDEYVNKIWNECLD
PF3D7_0831300.1-p1:35:667	ETEQSGVKYLNICSRKLSETEKDHIPSLRCHELKYKSKDEINEESCINREDFKEFDIKDENEEVKMDEYENDEEETYEEEEEYIDEKNENYENKEDISDREDLSDMENNNDKDDLSDMENNNDKDDLSDMENNNDKDDLSDMENNNDKEDLSDKEDLSDKEDLSDKEDLSDREDLSDKEDLSDKEDLSDKEDLSDKEDLSDREDLCDKENLSDKEDLSDMEYSNDKDDFSDMEYSNDKDDFSDKEDINDREDFSDKENSYNEEYNNNGEEENFKREKYDKTIINNLYYSKWNVGVENDENKWIDENHELMDKWSLIKNCTNGKWIDCEKIHDEYRKKKNYDDSMWENIKQDDEVDEWDLGHEKEKDKWVFVEGYDYTNSVIEEENDDELKNIESDDEQK…
PF3D7_0831400.1-p1:24:39	NNPLHKYVEIKEGINN
PF3D7_0831400.1-p1:57:127	SLNGFRLNDKNGEHDEEEERKCDDDQHSENQEHECDNDQHSENQEHECDNEQNDESKCEESNNTDQADVNY
PF3D7_0831400.1-p1:136:170	YLRNEIMDDNYYSRYFDSNIMRTDEVTTRLNDQNL
PF3D7_0831400.1-p1:180:204	AGKYINEAKIKYAHEIIDSMKLTDK
PF3D7_0831400.1-p1:275:299	AVNTKRRKKIKKLMREKARKDKEKN
PF3D7_0831700.1-p1:102:122	LIGRKFSETTVQSDMKHWPFT
PF3D7_0831700.1-p1:276:290	KKKNGGKDVSKNSKS
PF3D7_0831700.1-p1:378:395	QQLIKDFFNGKEPCKAIN
PF3D7_0831700.1-p1:443:456	KLIERNTTIPTKKN
PF3D7_0831700.1-p1:475:487	EGERAMTKDNNLL
PF3D7_0831700.1-p1:525:572	GTGKQNQITITNDKGRLSKDDIDRMVNDAEKYKEEDEQNKNRIEARNN
PF3D7_0831700.1-p1:584:600	LQDENLKTKIPKDDSEK
PF3D7_0831700.1-p1:612:632	LEKNQTAETEEYNEKEKDISS
PF3D7_0831700.1-p1:643:675	QGASAQEPQKAEATNLRGRNSENKEAQNNGPTV
PF3D7_0900300.1-p1:23:41	HVHSKNKPHTTPHHTPTTT
PF3D7_0900300.1-p1:50:114	TQSSIHDNDEEINSVKEVFDRQTSQRFEEYQERMKEKRQKRKEQRDKNIQKIIQKDRMEKNIAEK
PF3D7_0900300.1-p1:185:211	KRMGISTLGGKDLGTYFATTSYKNITN
PF3D7_0900300.1-p1:218:243	EQHFEKCADYPLWSVRVPSSAAKHDF
PF3D7_0900300.1-p1:250:268	SNQIPSVSQPKQYISRIDV
PF3D7_0900300.1-p1:342:355	RRKKKMKKKAQYTK
PF3D7_0901100.1-p1:23:35	KNKLYITPQHTRT
PF3D7_0901100.1-p1:45:83	YTPIYDDDPEMKKVLHDFDRQTSQRFKEYNERMQEKLKK
PF3D7_0901100.1-p1:89:124	DKDIQKIILKDKIEKQMVDKFSALETNIDSNDIPTC
PF3D7_0901100.1-p1:217:230	LKAVFIQQKRENFT
PF3D7_0901100.1-p1:241:254	NNKCGLAVAKNSYH
PF3D7_0901100.1-p1:261:278	ALKCTELCSQANCSNEAT
PF3D7_0901800.1-p1:94:178	AEVNENNSSSIKNKVNQNVTRLRREKPYIDDNNKKCDKNEHDITQKFTCIDNTYKESKIKPTNLEQLIFKKKEEEKHFDTRNDLS
PF3D7_0904700.1-p1:26:60	KNNIINNKLSVNNPYNKNALYQSSSKIPMSQAITK
PF3D7_0904700.1-p1:110:129	IFRKKRCIKNLRTKEDIEIE
PF3D7_0904700.1-p1:144:185	ELIKQNVKVKKGKGVSTNDHDLDEDDMNMDNINESFKENVNE
PF3D7_0909000.1-p1:6:482	SWIKKQRGFDKDKIKENYKSKEYVDIDIFSVSNKSGDSNTENNSDCNSIIEENTINVEDTKRKGENQIINNTYDQENDNKNNDHHEDSEICSIHKNKCNKLYKCILNIFEDNEILENNNKIETNINKQIIEHNKNNIQNNINNILLSKKSHIFHTLKILVPSIHEINRLNGSYDDKYENIKEQTNFKKEVEEAEEKNKNKDNNSDNNNSNYFNTTKCNIDRLDVSSINKDLFEDIYIDTSPNKKELINDNINIEEGYYESIKTSTNYNNVLNICKDDKNKRKMNRENALNNIYTNFDVYENKMRKIERRKKKNNTNEKNNTNEKDNTNEKNNTNEKDNTNEKDNTNEKDNTNEKDNTNEKDNTNEKNNTNEKDNTNEKDNTNEKDNTNEKDNTNEKNNT…
PF3D7_0909000.1-p1:596:678	LNKINHYFKNIKLKSIEIINSSSLENNYSSFETLNSISSEEFSDLEKKNKNIYSKNNIKGRSKNQKEKKKKKKKSESMCDKCI
PF3D7_0909000.1-p1:709:805	ALLRRSSSFSYYIEKEGKKEENKTIKKKTVERVEDINMTHLDVEHDHIKEDDRKNSEPEQYKKINKNKKNHLYINKKSHSIEQNSQNISLEKCDEKS
PF3D7_0909600.1-p1:20:38	TKWIGIDGNLNISNDKIEN
PF3D7_0910100.1-p1:72:82	WNKIDQKEKDE
PF3D7_0910100.1-p1:228:245	FMGTMINDESSDENISLM
PF3D7_0910100.1-p1:346:356	VRLQELSTYSN
PF3D7_0910100.1-p1:517:528	KSNHENNLISKT
PF3D7_0910100.1-p1:548:563	SAISNMKNSSFNNFKI
PF3D7_0910100.1-p1:603:615	YISGKKNNQFLKE
PF3D7_0910100.1-p1:651:664	NIINNNNSSNSCGI
PF3D7_0910100.1-p1:673:703	GSTNNPNTLLNNNMNNFATPSLITNENDDDN
PF3D7_0910100.1-p1:1080:1090	TNRKNSTEQGQ
PF3D7_0910100.1-p1:1171:1181	ESNLAPNNREN
PF3D7_0910800.1-p1:44:115	THKKGKKNKNNNNNNNNSIPDECPGLDSEHAGKSKACEGCPNRKICNDPELKKEKEKERNQIFNEVQENLKN
PF3D7_0910800.1-p1:164:184	LTKTIDHDVNYSMNGWVPIYK
PF3D7_0910800.1-p1:195:212	LLPNFDDPVIWRGPKKNG
PF3D7_0910800.1-p1:293:303	PIFVSNYTVQK
PF3D7_0910800.1-p1:357:429	QKRYMLLQMGSNNDNNNLVQENNHQNKDNTRNSDNQKLTYQEEAYENNVNKNYDTLSKYNELNYDHANLSKLQ
PF3D7_0911800.1-p1:25:39	YEDKKKRAWEKINGQ
PF3D7_0911800.1-p1:86:116	GNKEGKDNNNKLNENNITKEDIKPNIYTQNI
PF3D7_0911800.1-p1:171:241	INKTKNLLKIDTLKKNCEKQKYTNDKNEKKKKSADQQEIINENNLSLFEDINKNSYHSQNFKRHLINSYDI
PF3D7_0911900.1-p1:60:71	YVNNSTEENNNK
PF3D7_0911900.1-p1:303:384	KPLIDPSNFPTKRVTQSYVSPDISVTNPVPIPKNSNTNKDDSINNKQDGSQNNTTTNHFPKPREQLVGGSSMLISKIKPHKP
PF3D7_0912600.1-p1:29:51	LVDNSKDHNLKKNKNTCEKKKCN
PF3D7_0912600.1-p1:54:78	FYEKKKNGKPQQQVIFQNGYPKKNV
PF3D7_0912600.1-p1:81:144	ILNNKNHELDYKTKIQEKNERNCNSEMFKKINGRNNIQENYRNYLCHNNNKRDYISNKELDTDK
PF3D7_0912600.1-p1:156:181	DKKCNNNISCIKKKDLITNDFHLDDS
PF3D7_0912600.1-p1:183:241	IMYEQNEGNKYIKSNYYDEPVNSSIFNYDNKGDLDYNNTYKYYYDDKKMEYNMEEEDKI
PF3D7_0912600.1-p1:246:316	IYNNNNNNNNNNNKYVRKEDHKSCSEQSLKDNNEMIENMKKNNFNNKKYKNVLYNNAGEENNINPFIKNNP
PF3D7_0912600.1-p1:329:363	NNKNNLNISSNKASYTNNKNMHTQCYNYNNMYNEI
PF3D7_0912600.1-p1:410:434	KRHKPIYKKYNKVKEQSNDIFINDD
PF3D7_0912600.1-p1:441:492	KTNNKNNDSKIKRTLQGNVHKKRSSNENCTNKIIDKFTHFEMEKNTYKKTVL
PF3D7_0912600.1-p1:497:513	IDSFNDVDINDQKRKKK
PF3D7_0912600.1-p1:544:555	LRQKYEEKRQIR
PF3D7_0912600.1-p1:591:638	NRCIIIKEKNNEEDNLQSTFFTENIKSNIIKSRKYLENKCFGKPKLYK
PF3D7_0912600.1-p1:678:702	KLKKTWRSSSNNFSDTMNDNMRGST
PF3D7_0912600.1-p1:715:727	NNNSFHNEINKSR
PF3D7_0912600.1-p1:745:795	NNNEYNNNTKENTKGNSNIKINDKNLKMKQNNISNEKISNTFQQNVKGNQN
PF3D7_0912600.1-p1:802:819	LDEYKEKKKSIDEHINDK
PF3D7_0913700.1-p1:20:39	KNNVKNIKLIEKKKKNLYDH
PF3D7_0913700.1-p1:64:368	NSYNKINKRKQNKLFFDRNGINVPEDVAMFGKTNVYYIRESIYDKNKNNLIPNEVESEYIEELDNHNDKNNVDNINHGDNINQVDNINQVDNINHGDNINHGDNINHGDNINHGDNINHGDNINHGDNINHGDNINHGDNINHGDNLSGHVKSEHINTNKPSTPTSSHNNTKEKERTEEDSIFTYINKDRDYVTQVGNSPSINIYERTYKADSKYLYKQFENVNEVNLQLLKNVKSIDEKEKLINKKVMEKVKEDIKRFQECDEIMDIKGRIIKPNTDLKHKVKEDSSKKNTNTHDDMDEEEKNE
PF3D7_0913700.1-p1:516:542	QWESKNFKNRHKRNKSHEFTRIQRAFR
PF3D7_0913700.1-p1:582:600	PINNAKEDLIDFNGYKRSG
PF3D7_0913700.1-p1:613:642	YDKDTDYNFLNRNIKLNITETKFEDVNKKK
PF3D7_0914300.1-p1:29:49	RNNLYNFQNMTNSLNIKNLDD
PF3D7_0914300.1-p1:89:100	FPSVLKYKEYKN
PF3D7_0914300.1-p1:123:177	LKKRNHQNVKNESENGNYNNDHNDHQTCNNMNIFFSNEYLKSLSNFNEEDFRLIP
PF3D7_0914300.1-p1:194:239	REEIIHDDVIYSKNNIKSLSHVFNDNSPEQYRQKEKQQQVGNIIMC
PF3D7_0914300.1-p1:264:342	ENLCETLIKDDEINENDDNKNPLENLCEDFKKDKDDIENIYNMHKLEYIEELFELIKEEDIKFQRVKLEFGYDNMNTSE
PF3D7_0914300.1-p1:397:407	KKDILNNTHRT
PF3D7_0914300.1-p1:518:530	EKLFNLKIFSKNN
PF3D7_0914300.1-p1:559:594	GNGKNKSKNKNENKNENKNENKNENKNENKNENKNE
PF3D7_0914300.1-p1:600:691	KKDIQNNNMCEKENNISDRKCPYIHNNNNQRNITCDNNNNNNNMNVSGNNSIHQYTDMYEHKFKYQKIGEENMDNSKNEENHKIDINLNIYE
PF3D7_0917900.1-p1:97:124	LIGRKFDDQEVVKDRSLLPYEIVNNQGK
PF3D7_0917900.1-p1:267:283	FKKKNNIDLRTDKRAIQ
PF3D7_0917900.1-p1:369:387	QQIIKEFFNGKEPNRGINP
PF3D7_0917900.1-p1:402:412	ILGEELQDVVL
PF3D7_0917900.1-p1:433:444	IKRNTVIPTKKS
PF3D7_0917900.1-p1:463:473	EGERALTKDNH
PF3D7_0917900.1-p1:511:564	DKGTGKSRGITITNDKGRLSKEQIEKMINDAEKFADEDKNLREKVEAKNNLDNY
PF3D7_0917900.1-p1:573:589	EDKDKLADKIEKEDKNT
PF3D7_0917900.1-p1:601:618	LNNNSNADSEALKQKLKD
PF3D7_0917900.1-p1:632:649	GQPGGPSPQPSGDEDVDS
PF3D7_0925900.1-p1:21:33	SPGNDNNNVNNDG
PF3D7_0928600.1-p1:6:17	EFYNGEIELDLD
PF3D7_0928600.1-p1:63:76	KELKKDRLIKKGYT
PF3D7_0935500.1-p1:5:23	KDNKKKGSNKKFNVNRVVE
PF3D7_0935500.1-p1:75:123	TGGKESNINRERETYNHQEDHTNLRNLAERIDQPLQEHLENSKEGDEHG
PF3D7_0935500.1-p1:130:153	NMNPEFSHDEDENHVNNKSGEEIN
PF3D7_0935500.1-p1:171:215	YEKCLKERIRYWEVKRGFWNDIEDITWNDLFFGPLTRDMDIEWKK
PF3D7_0935500.1-p1:255:273	NRFHQKEKGLNEKKANIIN
PF3D7_0935500.1-p1:285:309	EWKKEKTRRTKRQIPLCLQQIKGNG
PF3D7_0935900.1-p1:5:39	SSNEEETPKEEKKISKLEDMQSPFDYKRFFRKYTI
PF3D7_0935900.1-p1:59:709	QNGTMLLNSIKENANSKLPALLWNKIIGKGNDNEVNFEDKKMIEGNKSGNGEEHNKHKRRQVDNQEDDYDVDEYGNPKSGAPYKSEEEHAEQQNYYGEHHGDYEDKNEYHGKSNIENNKDFPEQGQKDEEKEKEAKKKAEEFEKRKQLHEEEKRKARETQQALHKKLQEQLQRLKEQEKKKVEHQKLIHKIKTQGDVDPAVQKVLNKYNQKEKDEEQQILKIRDLQVQLRHIQQRIQSLKSTNNGQPKTKDEYLQLKDLQKEYYDKEQDEQNMIEHLEHLQGEMQYLYEELQIVYDENQAKTAQAKDEQHELKPQAEKDASKLTTTYDQTKEVKPQAEKDASKLTTTYDQTKEVKPQAEKDASKLTTTYDQTKEVKPQAEKDALAKTENQNGELLPQAE…
PF3D7_0936000.1-p1:10:36	SSGKESLLSLKDTLGSSNFSPLKPCEG
PF3D7_0936000.1-p1:62:90	KNKLKKQQRLTNMNDSYDAKNSGFAEQYD
PF3D7_0936300.1-p1:5:15	KYNKMLSKVET
PF3D7_0936300.1-p1:34:179	YKYTTSYEGSSFRQLSEPVVEEQDLKKTNAESSHIEATTSQATTSQATTSQATTSQATTSQATTSQATSSQESDEQGLTAPSLNLEETQSNKVRNKIFNFPIPSAEGTVSKEFKNQPKTEYEKKLFEEWQHLNMFEHSNWVNITVQ
PF3D7_0936300.1-p1:183:199	VLVQGLTSLDDYDAKFK
PF3D7_0936300.1-p1:231:266	REARKENPNENLTPEEEEKWDLIKQTKLEKDIEWKI
PF3D7_0936300.1-p1:307:323	EDDEDEEDDEDTAKPST
PF3D7_0936600.1-p1:5:42	IESSLYSQRTKISAEDKDSFSCRKSSPFNKETRKEKSL
PF3D7_0936600.1-p1:67:179	IYNGNCNVVEGTIGHKRKLSELVDSKSGCLRSGENETNVKSSSSQTDSVLSSNNLTDFYNSYNEFNIKDELDDIFKSIGLTSLHDKYYDLTKQWSDEKIEEIINSLLDIPNKF
PF3D7_0936800.1-p1:5:17	TYNNTRRNGLRYV
PF3D7_0936800.1-p1:41:117	ENNNNNYGFHCNKRHFKSLAEASPEEHNNLRSHSTSDPKKNEEKSLSDEINKCDMKKYTAEEINEMINSSNEFINRN
PF3D7_0936800.1-p1:226:380	ASEFREHGEMLNQKRKLKQHELDRRAQREKMLEEHSRGIFAKGYLGEVESETIKKKTEHHENVNEDNVEKPKLQQHKVQPPKVQQQKVQPPKSQQQKVQPPKSQQQKVQPPKVQQQKVQPPKVQKPKLQNQKGQKQVSPKAKGNNQAKPTKGNKL
PF3D7_1000500.1-p1:22:36	PKKNPSITQKRPTRR
PF3D7_1000500.1-p1:46:84	PANYDSVPQMKEVMDNFNRQTQQRFHEYDERMVEKRMQC
PF3D7_1000500.1-p1:89:121	DKEIQKIILKDKLEKQMKQELTTLETKITTDDI
PF3D7_1000500.1-p1:207:230	LIDKLVPNICKTVSSTGDYTRVIN
PF3D7_1000500.1-p1:236:253	IQKRGAMCGADGGTLSKD
PF3D7_1000500.1-p1:295:312	NEVAKDTSQSVAVKITEQ
PF3D7_1000500.1-p1:352:365	RRKKKMKKKLQYIK
PF3D7_1001000.1-p1:38:63	NEKCSSKYIRLISEQTSDESTSKSIK
PF3D7_1001000.1-p1:66:165	KCVNKRNNKNEDNHELQSKSRSLKGTELDVTSYNKSKHTQQNNLGDSLKRTKNNITNISSKKNETYLFDENTNEYKLRNTLRLMNERYADSIVDTMDLND
PF3D7_1001700.1-p1:43:139	LCIDNYQTLRNKNSEHKENDSHQQKDVNNEERKKKKKSKKYQDGKIDDFSNTNDVTFDNTLYDMEVVPVLRNKNHQRVLSNEQIKEKIDSLGEVVSV
PF3D7_1001700.1-p1:165:184	HEYSEKLSQYYDIPENIKKK
PF3D7_1002200.1-p1:5:21	PMEKSSFVQTRIFPPKP
PF3D7_1002200.1-p1:27:37	EKNDDFLNTHN
PF3D7_1002200.1-p1:75:92	ESLNNDNNVENEIEEMKR
PF3D7_1002200.1-p1:111:145	ISKRRTRKDIETDLSQNVRNEDMNLKENEIEMTQV
PF3D7_1002200.1-p1:157:169	LTEFHDTKEKNLE
PF3D7_1002200.1-p1:186:197	KEFSNNILVKDL
PF3D7_1002200.1-p1:199:231	DYIINIGKKEIQKSNTQLSQNSSQNYIPSNEND
PF3D7_1002200.1-p1:247:262	NIIITHSNDGKQLDDE
PF3D7_1002200.1-p1:292:762	GNDYNELNNISYTHDDLYLQKYEKELIKKKLSQYAYKNMNTKQNNKYVQDKTVNKHIHKNQIEQNENTTNLIEKENTFEKTNKFDNNGMIQNNIPIQNETNDESMKNIIQHKELLKNHDKENKNEEIENMNQHKKEECNYNDKKNVTEHSKKSRKNFKRKCMKKRDIRHLYQIDKLQDKILKNLMGQDSIESDSKNNDIQQLEEQKSDIQNEKLNTSNEQEETRNTNNEHKENEVNMDQNNMKLNIYNLNNQDIQNHYDKNVKEKLEEENILSDNIIKPEGSMASEGSYSSYESIYPYGSMAAEGSYSSYDSIYPEGSMDTEGSYSSYESIYPDGSMAAEGSYTSYDSINPEESVTPEGNNSTSETIKEEDNMTSQNNYSSNGSYNSEEDKDNMDKIKM…
PF3D7_1002200.1-p1:801:833	YNIWFKWLKKRKGELTGEQKPWMTWNEQEWETF
PF3D7_1002200.1-p1:864:915	LWNKWKGKKLTQWLMQDWKLIEDDEWEKYEEDKSWSKRFDMKKKNEWKKWRN
PF3D7_1002200.1-p1:933:953	QSANVSDVSYWEEWKEKKTNE
PF3D7_1002900.1-p1:5:43	NNKITRAQIDGIKSSELELFKSMIIPFNATVEQYNKDDE
PF3D7_1014700.1-p1:5:41	KFKLRNIYKIHFKPYINMNAPPNFDIHQVKKLGKLGA
PF3D7_1014700.1-p1:105:118	TKPRVLMSLTGSRD
PF3D7_1014700.1-p1:135:154	KKLVEIYRTLGKEYDEKVLP
PF3D7_1014700.1-p1:166:179	AQYNASQLITQREV
PF3D7_1014700.1-p1:207:254	LSFSNEYEKAVEAKQVAQQEAERSKYVVLKAEQEKKSTIIKAQGEAEV
PF3D7_1014700.1-p1:263:279	KDNPAFMELKKIELSRE
PF3D7_1016300.1-p1:6:29	VSDIKSTGVSNYKNFNSKNSSKYS
PF3D7_1016300.1-p1:36:47	KNEKKNSLGAFH
PF3D7_1016300.1-p1:72:82	YEKAVDYGFRE
PF3D7_1016300.1-p1:84:107	RILAEGEDTCARKEKTTLRKSKQK
PF3D7_1016300.1-p1:114:142	ATQTKKDEENKSVVTEEQKVESDSEKQKR
PF3D7_1016300.1-p1:151:164	INIGDTENQKEGKN
PF3D7_1016300.1-p1:171:186	KEKKKEESGKPEENKH
PF3D7_1016300.1-p1:207:221	TSTRSNNEVKIRAAS
PF3D7_1016300.1-p1:283:293	GQIMREYASDP
PF3D7_1016300.1-p1:525:539	LTSADPEGQIMREYA
PF3D7_1016300.1-p1:553:563	KILTNTDPNDE
PF3D7_1016300.1-p1:777:796	SADPEGQIMREYAADPEYRK
PF3D7_1016500.1-p1:15:25	LSIIKGKKRKE
PF3D7_1016500.1-p1:202:214	VQMNKTNLNSDLD
PF3D7_1016500.1-p1:221:236	ESFTLKDDKQFGDTTI
PF3D7_1016500.1-p1:243:630	DNRFSTSSKGDESNNMNYERNDHFVEYQNVGVDEMACGTTQGTDDLRHHNSNTTDYSGYSTDELDEETSDENCEGYKKIEKYKRYNRYKRNKERKRTSENTTNNKNISNRNDRMGNKNISHRNDRMGNENISHRNDRMGNEKISHRNDRMGNENISHRNNRSNIKNGLNNEDRQNKRHRINNVQKRNGFCKEHMAYESDDLFKENGDPFNENSQKCYRCRNEKNHIRKNNEETNIKLKTEHKTHKESSNSSINELSSYKNRKIKNINEDKSFSEEQTKMNKYFKNNKQKNLGSSYHSQFLDDYDDYPDEKIFANIPKKKNQNRNNISSKKMNKKIKVEEVKYNEIVFDELEDEVLEDNLMNLKQYEYHRTLSEEEFYKMIDTLGNVLC
PF3D7_1024500.1-p1:27:47	ELEKKGNIRKIERRTFSGWNE
PF3D7_1024500.1-p1:67:113	EMIIRRGNITTTKKNSGKNKSEKNESDVDNNSTSNNNNNNNNLKGSS
PF3D7_1024500.1-p1:162:177	ESVLKDKKLIEEYEEV
PF3D7_1024500.1-p1:228:261	YNTKKTDNLKTDDLKNLQKNQQISLCPINTDSFS
PF3D7_1025300.1-p1:36:52	NNIECALNISNYRNKKS
PF3D7_1025300.1-p1:61:103	NKIVKKCKNKYSNKVHLFGFSSKEEINNKGKKSLNIEKYEYKN
PF3D7_1025300.1-p1:136:193	RLNEELLKCNNNNNNNNIFTQNDFEQKSFPKNEGLNLQYEKKDIENIKELFHLNNTQV
PF3D7_1025300.1-p1:251:284	WNEDGINTEDPNYDNIEYEKQKGNGEQDQKEHEY
PF3D7_1025300.1-p1:327:342	IYNTTTDYNNKDTKTS
PF3D7_1025300.1-p1:368:389	KDNHKIPVELNKYIYSGNLEYI
PF3D7_1025300.1-p1:422:464	LNNTNEFNKKYDALNIGITNVQENQKSQNDNGNNHMDQIKIED
PF3D7_1025300.1-p1:559:595	LLKRNDTIHDNNNNNNNNNNIINHQKQHSSNQGYEKA
PF3D7_1025300.1-p1:601:633	KFVNYEINNNVYSLHKFKSSNVNKNNPKSEEEE
PF3D7_1025300.1-p1:659:671	LSSKKIPYNDCND
PF3D7_1025300.1-p1:685:709	FNNHKNNNKRKNVIVRKYSDDGNNI
PF3D7_1025300.1-p1:718:750	NGLNNNNNTSDDQDQNDYQYNNLDRMDDLFPNS
PF3D7_1025300.1-p1:760:792	FIQNNNNNNNDGDGDYSSESFDQQNSSDDNQND
PF3D7_1025300.1-p1:805:852	NLADGMFGRKKKKKVLGFKTKEPQANLENNKENADDNITQAIKQEKDV
PF3D7_1028900.1-p1:5:28	ICEDKKNYMFGRPPFLIPQNVADS
PF3D7_1028900.1-p1:162:280	PENIENCVEKKKMLDTAYRGELPLFQGYDDNIINMMNPFCTYNQSDNLYNNQMCEGKRKKEKIWNYDILNCLCINNNENGTYDIDPNNIYPSYDNRLNEQVYDHNKIYSSSPYEQLTYT
PF3D7_1028900.1-p1:334:346	NIKSRNNNTQVEK
PF3D7_1028900.1-p1:349:367	NEIKDDEDTLCPPVKKNNN
PF3D7_1100100.1-p1:4:17	HGGSGGGGDVIDHQ
PF3D7_1100100.1-p1:52:68	ATYSKKPDNQEKPSDPC
PF3D7_1100100.1-p1:73:115	EYRTNATNGTSYPCRAGKEERFSDTLGGQCTDQQIEGNDRNNG
PF3D7_1100100.1-p1:134:145	MDTNNDDSSKAK
PF3D7_1100100.1-p1:168:179	PKHQEKYKDTGT
PF3D7_1100100.1-p1:204:222	FRGNKKKSENKREKEKLEE
PF3D7_1100100.1-p1:233:259	EDVTSTSGKNRKALRDRYHKDGPDYYQ
PF3D7_1100100.1-p1:283:304	SQYFRRTCSNGISETNNKCRCT
PF3D7_1100100.1-p1:345:380	RGQYQDADRYCDLNGYDCEKTKRGINMYRWDHKCTG
PF3D7_1100100.1-p1:401:422	KQKKIYDKEITRGGSDHKGYEK
PF3D7_1100100.1-p1:442:481	KLSDEDVCTKFREDEGIIDFKNVNSSSGSGGGEGSNKTFS
PF3D7_1100100.1-p1:483:530	TEYCQACPLCGVEKESNGGGGNTKWKRKEDMDKCPPINLYKPIDDKGG
PF3D7_1100100.1-p1:556:617	HSGNSVVSSSSARGNGASRDKNGGSDSQDLYQKWTCYEIDELEKDEKEDGVDDPQYEKDVKT
PF3D7_1100100.1-p1:627:645	TNGKEKVNKQKTSHEMQKT
PF3D7_1100100.1-p1:673:690	INNSNESKACKNNKKCNK
PF3D7_1100100.1-p1:713:732	FRKQKNIDNVGGFFKLSHDD
PF3D7_1100100.1-p1:762:781	DLLEKEAAAVAVVLGGKDNT
PF3D7_1100100.1-p1:796:887	DCLKKQEECKEQERGGVARSGTGPRPPSAGDTVHEVEEKEEEEQEEEEEDEGDDGDGDGKGDVDQDNTVDVGAKEAPKVVEGPTTTQNEVNP
PF3D7_1100100.1-p1:894:916	LFSNPEQFKDACGLKYGPKAPTS
PF3D7_1100100.1-p1:919:939	CVTPSGKPGEAPSGDSTATGS
PF3D7_1100100.1-p1:954:993	VTPLTRLAGDNTAASVSPQVRGETPLASTSASTPSGSHRD
PF3D7_1100100.1-p1:1015:1076	KKEWEAQKKAEQEQSGLLLGESSEALGMTAITSGAGAPKTPLTQQPVASSDDPQSKLQKSGD
PF3D7_1100100.1-p1:1100:1115	SNDDNTKSSTYNDILK
PF3D7_1100100.1-p1:1129:1150	EAIQKFFENGDKKPDGGTTPSS
PF3D7_1100100.1-p1:1169:1243	YTDNTNGGPPTQDGEVKNALLDDNNKPKTNAGPKSNPHDYTYEKVVLKEDEENGPKTGSSTQPLTLKNFVERPPY
PF3D7_1100100.1-p1:1270:1309	KVEANGRDGKKNPKCSCYGENCNDNLIADPSIFPDFNCPK
PF3D7_1100100.1-p1:1316:1357	SYRKWINTKKTQYEKQKEAYGEQQKKCQKENNGAQGNNGGNG
PF3D7_1100100.1-p1:1378:1446	SCKNNSEEANIDFGDKTKTFGPSENCKPCSEFKINCRNGNCGSDPKVECNGKNKNSISANHIIDDKNGN
PF3D7_1100100.1-p1:1466:1480	LKVCKGAGIFEGIRK
PF3D7_1100100.1-p1:1495:1507	KPKNVKGEKGNGN
PF3D7_1100100.1-p1:1567:1596	DHYLEKKHENGDNNMKSLVTDILRSLQPQT
PF3D7_1100100.1-p1:1616:1628	GLNGDENSKKNND
PF3D7_1100100.1-p1:1648:1744	KKNHAKTSGSDCNTAPTSDTTLDDEDLSLEEENTVEQPKFCPKPPEPKAEEKGACDPAPTTPKETASPADSGEGTKEHPSPPPTPDPAAPTSPPLPP
PF3D7_1100100.1-p1:1822:1858	DSGTDSGYTDHYSDITSSSESEYEEMDINDIYAPRAP
PF3D7_1100100.1-p1:1872:1898	KRDIPSDDIPNNDTPSSKITDNEWNTL
PF3D7_1100100.1-p1:1908:1930	QNTQNTEPNMLGYNVDNNTHPTM
PF3D7_1100100.1-p1:1962:1975	VNSMNDIPMSGKND
PF3D7_1100100.1-p1:2095:2114	NPKPINEFTNMDTYPENSTM
PF3D7_1100100.1-p1:2121:2156	LDKYKEPYYDVQDDIYYDVNDDNDISTVDSNNMDIP
PF3D7_1102500.1-p1:5:24	SLDAMPARSCPTSFWNPKMK
PF3D7_1102500.1-p1:57:100	PSIEENTYSRDILEKRFFRNLYEDELIRKDSSKVNTREHGGESK
PF3D7_1102500.1-p1:114:151	DSGMSRSNVRSTNKVDVIFDKKGVKPNVYENIEVEEDP
PF3D7_1102500.1-p1:164:220	KQVSDSNSADSKMKYGEQLNNDFMGNINEQEYITGKLGVRRGLKIYDRKKEIEKLKN
PF3D7_1102500.1-p1:223:339	KFLNKLKYENFEEYAKYKPKRKPSEINSDIAERKEEREADNAKLSIFEKEKLDIEETKKDEKVALEKSTDNISNIKSKVVGIKEIDEEGMESISKTIDNSKTSEVVEEKKTEDVDSL
PF3D7_1104100.1-p1:5:29	NKKKEYKKFSNKNVMSFEFNSDIQN
PF3D7_1104100.1-p1:38:92	TSRISRINDDEPYSIESSEKVQEIVQEGKLKIQEIQKKLKNYRNITENVPQHEKV
PF3D7_1104100.1-p1:169:241	YNFYENNYETSYSKYNNSTEFQSVDSTIEEKTYKKKKKYKSNIFTGDKKNEVNEYLLENNNYEQENNNYGQEK
PF3D7_1104100.1-p1:250:272	DIENEILTQKNKEIKKLHKDIIN
PF3D7_1104100.1-p1:281:302	FEQINIQGENIDNIDSQMVNTH
PF3D7_1104400.1-p1:25:36	SSLLETIKHDLQ
PF3D7_1104400.1-p1:230:292	VVDTYKGKQNYINIFDWLNVYSETFVLGGGFDISPDKTNEKPWKFELIPKFTKLSHGDICFKK
PF3D7_1104400.1-p1:367:386	RIRYAKLNEDLTATKENIEK
PF3D7_1104400.1-p1:393:421	GGDAKFTMLKGQTLPEFIQDPNAAKANEK
PF3D7_1106200.1-p1:52:63	VNLKNKNEYNSK
PF3D7_1106200.1-p1:629:646	PNAFGFSSYKDDISLSPK
PF3D7_1106200.1-p1:654:670	SEMDQVQKINIPRSAYT
PF3D7_1108700.1-p1:34:54	MDYYKRLGVKRNATKEDISKA
PF3D7_1108700.1-p1:56:79	RQLAKEYHPDIAPDKEKDFIEIAN
PF3D7_1108700.1-p1:82:112	ETLSDPEKRKMYDMYGEDYAQGGMGGGSPGR
PF3D7_1108700.1-p1:136:222	GGGAGASGGRAGNFHFKFTSGGPSFNHFEDEYEDIYKNEVLKINSKNIESVLNDISFSLIINFYSPTCSHCISFKKKYLKLRKKFDG
PF3D7_1108700.1-p1:235:245	NMLCRKYNVKS
PF3D7_1108700.1-p1:256:276	KTYETFYGNRTDENLTYFIKN
PF3D7_1108700.1-p1:286:297	NNQKKLDNFLTQ
PF3D7_1108700.1-p1:336:349	TNYSVMKLFKKKNI
PF3D7_1108700.1-p1:360:380	IDSLSGDLTQLKNFDFNILSL
PF3D7_1108700.1-p1:387:419	AQNRLKNNLYGHVTSYQELTKKKYESGQCHEKD
PF3D7_1108700.1-p1:429:440	LLKKNYKSFDED
PF3D7_1108700.1-p1:490:537	KRQKFKVYDGDVNVENVHKFVDNVVSGGIPINQNIKRSLKFVHVEQYD
PF3D7_1111300.1-p1:71:105	NNKEHDPNSPYNNVYARSDIININNNTKNNLTLNK
PF3D7_1112700.1-p1:151:163	KNMYQQSPTIILN
PF3D7_1112700.1-p1:476:494	LFVLHENIKNQHEQNYSYQ
PF3D7_1112700.1-p1:546:593	DKNENYKEFSSNIIETKNYYIEEMNEKFVQEKKINNKHNNYNNINNNN
PF3D7_1112700.1-p1:614:749	RKQANQPFIIERPCSDKEKKHEFYSNDYLLLHNKNNDIGNNTNIIINKIDERKLNSIFFQYNNVEDKNIKQTDEKNIKQTDEKNIKQTDEKNIKLNDEKNIKLNDEKNIKLNDEKNIKLNDEKNIICYPLNEYDKN
PF3D7_1112700.1-p1:1143:1153	ECSHHAKSYKN
PF3D7_1116800.1-p1:25:40	LCAPDNKQEQGKYLNR
PF3D7_1116800.1-p1:97:116	LEQTRAGAPLDNKSKIVNSA
PF3D7_1116800.1-p1:167:189	KAILKRKFEKTKKDKDGKTGTLY
PF3D7_1116800.1-p1:203:214	NGKLQGIYGRDE
PF3D7_1116800.1-p1:276:286	SGTSYRGEFET
PF3D7_1116800.1-p1:310:326	HLLLGAGKAEGGTDAAN
PF3D7_1116800.1-p1:355:374	CSAFERRFEKILVEPPSVDM
PF3D7_1116800.1-p1:408:421	RFIKDRYLPDKAID
PF3D7_1116800.1-p1:431:569	QVQLSGKPRIIDVTERDIERLSYEISTLEKDVDKVSKKKYNKLIKEFEEKKEQLKKYYEEYVITGERLKRKKEIEKKLNDLKELTQNYVYSNKEPPIELQNSLKEAQQKYLELYKETVAYVEAKTHNAMNVDAVYQEHV
PF3D7_1116800.1-p1:575:593	RDSGMPLGSLSFESSKGAL
PF3D7_1116800.1-p1:670:694	FTEAHSVSKITGSPPGYVGFSDSGQ
PF3D7_1116800.1-p1:758:780	FKKKLFFDADNSGTPEYKRVMED
PF3D7_1116800.1-p1:791:814	KVFKPEFVNRIDKIGVFEPLNKKN
PF3D7_1119000.1-p1:28:45	NENTKHILNKLYSLKNWI
PF3D7_1119000.1-p1:69:81	IIDLSNEELEEKF
PF3D7_1119000.1-p1:113:151	GNMILSNEEDSTKNTETSSNNNDTPSNNNDTSSYNNIEN
PF3D7_1119000.1-p1:171:184	KNNKNNNKNNNNNM
PF3D7_1119000.1-p1:352:362	ADINKTNSEGL
PF3D7_1121600.1-p1:20:49	SLAEKTNKGTGSGVSSKKKNKKGSGEPLID
PF3D7_1121600.1-p1:61:74	EEELVEVNKRKSKY
PF3D7_1121600.1-p1:104:158	EKGRHPFKIGSSDPADNANPDADSESNGEPNAGPQVTAQDVTPEQPQGDDNNLVS
PF3D7_1122300.1-p1:30:49	CEKDNSKVKKGKENNNNSTM
PF3D7_1122300.1-p1:196:227	SNLKDEKNYKNMELLEKKCSLVPKGDVNNLLS
PF3D7_1123300.1-p1:5:220	LGEISNKQKGYMENNEKNSEKNNEINNEVTYKIINEIKNDTVRNNMVKEGNKNINKKHNESNVNIVGNKKYESDINMKNKSDEEKCKAFFKHEPCLKNVLRNIFLKSKSNKCYDDDNNNDDNNNDDNNNDDNNNDDNNNDDNNSSNNNNDDNNNDDNNSSNNNNDDNNNDDNNSSNNNNDDDFYTCTNTSIDKEINNNNVKNKKQKECINNEEKIP
PF3D7_1123300.1-p1:254:271	EYKNLCPLCRSNMGDKKN
PF3D7_1123300.1-p1:285:317	PLTYSKRLEEIENLKLEQEKKVIKERINAINNS
PF3D7_1123300.1-p1:406:430	ITLFTDYGNFVGLHSPLFDENISIN
PF3D7_1123300.1-p1:439:492	NTTVHTDSTNITYGNYNNEQDVGLSNNTNIGGKEKIGDLKKLLYQIEVEEDINL
PF3D7_1123300.1-p1:573:602	NRFGSAGVMLFNTKFRNIKLTSSEPSKEEL
PF3D7_1129100.1-p1:21:33	GNVVAPKSAEAVH
PF3D7_1129100.1-p1:87:103	NKVTGMQKVFSDENVQY
PF3D7_1129100.1-p1:153:240	QIYRDPNNKNQNEDNVDNHMNIEEISQEFFSGFNPFGTMKIRKEQNPDLSQKDSLILNENNNDSLTSADQKNNNMVPMENRSFSYSQQ
PF3D7_1129100.1-p1:248:280	DGHDEHVEQQEQHSGDNTQEDKDQLMDLPFNKD
PF3D7_1129100.1-p1:302:394	QQQAQEQTQEQTEEQEEEQNEKEIESDKQVQKDGEQKENDVQKKQKANAFTIQFSSSLSRKHISTTCNASSGNVFLRKGNKPFEHFNSPNFEN
PF3D7_1129100.1-p1:404:432	QNPFENGQPTFPFFKNINSISGIGNVDIP
PF3D7_1130500.1-p1:5:29	EEKMNDGLRFRKKGELLKSENILNV
PF3D7_1130500.1-p1:171:197	YSYNYEMNNILSSTNSCSLFIEDDIYK
PF3D7_1130500.1-p1:300:310	GFIQNINEHNI
PF3D7_1130500.1-p1:546:567	EIKILKVEKKKINKFYWSPTLG
PF3D7_1130500.1-p1:622:664	FINDTTLKEENVHIENNEKKKLYVNGKDHIQVHNYSSSYIHDD
PF3D7_1130500.1-p1:667:761	TSSSEEDNNNMNNMQSNKMNSSNLQNDKNVGFDSSNLNNKKINEQDRNYTDYSKRLNDTKNQRNVYDENHNTSNYSKVLLNNENKCHTLNIDNVD
PF3D7_1130500.1-p1:765:796	KIGKENKNILREKKKKKNNSLYLYEKNNKRKI
PF3D7_1130500.1-p1:849:861	MTSKRIPEKPSEQ
PF3D7_1130500.1-p1:925:943	IETFLKKDDIPFEEKIQQQ
PF3D7_1133900.1-p1:276:885	TEKIDNLVNKKVEEYEEWINNENMNFSRMISNLKYNVDFNIDDINSIIDISKENLLKNNIDFINMSEYVTFQSPNKTINSIIHFLNNKYSKNVHIIFLYNEEYIDWNFNVKEEKSEEPSSKIDLKLMNKSNFDHLDYIETTKYENILTSMKKENHSYFHLDKSDINKLIDDLFVTGDNNNNNINGPWIKEKPMDVKEGAKEEYTDLNDEINKYTEKMEKKIDNVTDDYTFKPTIKSYIEGVKNLFGNAIFQFNKYIYTFDKNYEDTSVNNENGDQSVDMSNKYAKDVYSEDMENGEELIDEENIEDEENNYKGDNKNVQEKEETEDKVDKKGNGDDKIKDMKETEGGKDEVKDGDKSDETVEGQTEDKIDLKDEDKIDLKDEDKNDLKDEDKSDLKDED…
PF3D7_1133900.1-p1:891:935	KSQKRYMNNISSARVGGTDSNSIHQNYFYDSFYGRDYLIMKSKGV
PF3D7_1135400.1-p1:93:105	DITFEKPLEYNDD
PF3D7_1135400.1-p1:129:195	SEKKNKSYSSAIDFFNVKKLLLDSYTSNNNYEVDENNKGIHNLLKNYNEEKSEPIKLTQQNAKELAE
PF3D7_1135400.1-p1:214:240	KVGSKASVTEDFKNEYPAIDEEKLKEL
PF3D7_1136800.1-p1:51:119	EEEINKSEHIGTEKTTYNNNTTTSTFNRDTTNNVHERFRKKDECLEKILRTNNYYEILGIPKNSNDEAI
PF3D7_1136800.1-p1:131:142	HPDKNKDKGAEE
PF3D7_1136800.1-p1:152:175	QHLINKEKRYEYDNNIDEHGQHTT
PF3D7_1136800.1-p1:209:236	NFRTHINSNRSYSNNNNTNSANNAQRNY
PF3D7_1136800.1-p1:258:276	EQPKAVYSLQKTNYFDTIN
PF3D7_1136800.1-p1:289:350	RTFNYNYPRNSHSRFQIEYEVEYKYYEHECHILTKKIKNDYYREKNKYQQKINYKDIPESCM
PF3D7_1138700.1-p1:84:341	REHKKDGTVRISEGTNQTTFSYDMKEQNKKKKKHNDRKHEKRNNRESIRKHKSEHYEDEDEYYVDDDDDDEEENDKRREKRSKRKDSEKNKERKKEKKKSHINEEKYKDRNMNRRDTFMYKSDSKFSYNKDFDNNIQDTNLFSSEFDEELNEYRHEKFNKHTNMKEKRKSKKDNKSNSRKGNKTKGHEHLSNMNEEDEIENEIKDDNFELSDENYNDNKKKIYFNENKLYNLDDSSSNDIMNSMNKRNSLEKEFLSSN
PF3D7_1138700.1-p1:377:388	IYLKKKTKNKSI
PF3D7_1138700.1-p1:453:481	NEKAKLEQGLLYNENSTNANRYQQVPSNY
PF3D7_1138700.1-p1:486:516	SNGFTNMKNMNEVSNEQVKNGVYNNKQILTP
PF3D7_1138700.1-p1:519:739	FFGFKKNYNNPNLNNQNMNNFNFSSRNVNSYPNLNNFNFTSRNMNNHNLNNFKNGYLSPNLNNINYGTRNMRVTPFNSPGLNMGRPYMFTPRQYPQMNNVNMNVNGMGYMNNVNSMNNVNSMNNVNSMNNVNSMNNVNNMNNRNNNQFSNYFNNMPTVGNINKGNIESNCFNNTNVNNALLQNTNFNNNSNNSGAFFFDKNGYLNNSKGMSYKREEEKVPS
PF3D7_1138700.1-p1:753:765	KEFDHITELKKQN
PF3D7_1138700.1-p1:780:794	EKIYYLNKNKENEKK
PF3D7_1138700.1-p1:880:897	SIYNENIIKLKDSSQINN
PF3D7_1138700.1-p1:949:965	QKNSQIANSLLDKESLY
PF3D7_1138700.1-p1:987:999	IYTKENNSNKYIK
PF3D7_1138700.1-p1:1029:1056	DDHLDDHNNNDRNNVSNNNNEDDDEDEE
PF3D7_1138700.1-p1:1059:1086	HFKNEKNLLTYENNSNLIEDYNDIHDNS
PF3D7_1138700.1-p1:1094:1104	DENYLLLQDDS
PF3D7_1138700.1-p1:1116:1281	KYITTSTKEKRQDDDLEEHKQNKKKGNINQNDYIYDNKKDMYLYDLNKKSFSNEEINTDDEYNNQEQRRLRNIKYNDKSKYQHYNNDSDNTFDLNHMNKNNTYVDHAKKNIPLYDQQKNIINCSNSTFSFNMLNNTEHDPIIISYKKIKKHKNKEINEYDNKKSDK
PF3D7_1138700.1-p1:1291:1302	NEKKTKSSLAQS
PF3D7_1138700.1-p1:1308:1462	LKQDDDAQKMYVHNYKKKKKKKNGILSTNEHYTFSNCEMDSYNKDTEETSNIILSDGYINDKKCLLKLNNDNKTNNKKNNKKKYSLNWNDKINQKFSISKYGKKGLLHEGSLSQEDHTNKQQHNVNMNKTKLGLNKIKNINNLSKKTTNDYLSDY
PF3D7_1138700.1-p1:1477:1489	KNLKGTILTNNDD
PF3D7_1138700.1-p1:1514:1544	NKKEQNISHLDNYLNTQMGSNFITDEEINEH
PF3D7_1138700.1-p1:1576:1651	HSSMTNKQKTYKLDTSNVTKDISSTDNNNNNNNNNNNSNNNNSNNSNNNNSNNNYSNNSNNYDSNKKNMLENNLTN
PF3D7_1143800.1-p1:4:17	DILTKQTSDDVTNG
PF3D7_1143800.1-p1:23:103	TEYNKNINAQEKEDNLTKKIKNMEKDKVTPNNCKDSRFNDSLFNDSLFNDRHCKGDKKNCRGKEDDCSNDERTENKQNIEE
PF3D7_1143800.1-p1:119:142	NKRKVKEKEEETNEDMNKYSNECK
PF3D7_1143800.1-p1:157:174	NKKEKEEKSKNGKEKGKK
PF3D7_1143800.1-p1:231:250	DEDENTFASTSSSLSLSLYE
PF3D7_1143800.1-p1:311:335	YVYFRSFLKQAISPHSLTKAIKIDK
PF3D7_1143800.1-p1:366:415	FKNHRKAQKVNEEILKKEMPVLKPRFVQRSDIYTHFYKNNNNEDMLTPNF
PF3D7_1143800.1-p1:445:483	IELISFKGIVRSLVNWMNVKIMGGLGERISRSPCNIANL
PF3D7_1143800.1-p1:539:574	IFELSWGDERWVSCWISKNQFKCRDGIWKSKNNEHQ
PF3D7_1143800.1-p1:589:600	SGRKDNLSDLNQ
PF3D7_1143800.1-p1:689:699	LSAEEFLQPRD
PF3D7_1143800.1-p1:710:771	LYTLRNIDLQKVKRRHEIMKKYNINYVCSDQNENDDLEDLKEYFYPANKQDYNDYTENFHSL
PF3D7_1143800.1-p1:791:804	MYQQKKLYASTYSR
PF3D7_1143800.1-p1:853:895	MTRSSEYNATTYEHYTFPKWYNSKENEETPNQNYFSHEDLMNF
PF3D7_1147800.1-p1:19:36	SAINNPQEEFMDRFDINK
PF3D7_1147800.1-p1:46:91	SGIHGKGKFKYEIEERDVLSEGNESEKSTICPNHVKEGTYKLGCPD
PF3D7_1147800.1-p1:116:126	GFLNKKYKLPI
PF3D7_1147800.1-p1:146:162	PYNKKHYSMIKNENEYD
PF3D7_1147800.1-p1:170:187	NNSNISTRIYKRGKQNRK
PF3D7_1147800.1-p1:197:233	GGRLGANIEEPLHKYKNDEHYVTKKMRYPEKIKNLFD
PF3D7_1147800.1-p1:275:290	EEKRIHNCQSGSTDQN
PF3D7_1147800.1-p1:312:328	FIRTDYMTKCPPRFPLN
PF3D7_1147800.1-p1:337:354	YSTGKCETYYMNHEKRTL
PF3D7_1147800.1-p1:388:400	NANEKTNLASMDN
PF3D7_1147800.1-p1:428:600	ANSFNLNQNIIYPELKNNSSKEGSSLIHFKDPKQTNKRVLYENNKKSKRNVRTKINSVNPFTIPSTLNTNEKEEYNKNEVKNYPNNNISYIQKVHSSFVNNRFNIHSDSSFKPIHKMIQMNIYTDNKLYNNNNQKIKDSNNNMNGMSVTQRSPSIGENQNGNPQQKYMERFDI
PF3D7_1147800.1-p1:637:659	FHNYKDKTCPNHVYEGRAHGSCP
PF3D7_1147800.1-p1:682:711	NFLNEIRTGYLNKYFKKDVEISYENSGIAM
PF3D7_1147800.1-p1:713:760	NNMLRSCPVHENEEKLFSVKTDYNYKMCKSKIFSNRFTMKEYDPKTRL
PF3D7_1147800.1-p1:771:801	GRLGANIKRDKQKEKKYEDNITLPMKNPSLI
PF3D7_1147800.1-p1:847:930	HEQERTNSCRRTKEEKKKPNCQILRKTTDSKDWTYVSSFIRPDYETKCPPRYPLKSKVFGTFDQKTGKCKSLMDKAYEVGINKF
PF3D7_1147800.1-p1:940:1948	VSPKDLYNSGRNNYWGIWAADHSVNENNIEIANGKCYHLVVKPTCVIDKENHFSFTALTANTVDFNQSVNIRKIEELTEYGNNDDVLKEKEINNEPIDNVNETKINRKSHVNSMERNKPSYKENEYDQMEKNVEDETYSEEFGLFEEARKTETGRIEEESKKKEAMKRAEDARRIEEARRAEDARRIEEARRAEDARRVEIARRVEDARRIEISRRAEDAKRIEAARRAIEVRRAELRKAEDARRIEAARRYENERRIEEARRYEDEKRIEAVKRAEEVRKDEEEAKRAEKERNNEEIRKFEEARMAHFARRQAAIKAEEKRKADELKKAEEKKKADELKKSEEKKKADELKKKAEEKKKADELKKKAEEKKKADELKKKAEEKKKADEVKKAEEKKKA…
PF3D7_1147800.1-p1:1953:1967	CLKYFDHNSNKYYDC
PF3D7_1147800.1-p1:1971:1986	EFADPLYRCFKKKEFS
PF3D7_1148700.1-p1:34:116	IPYAELLHRNSRTLASAMQHSLRGDFVTQRSTCFRTEKERKQKALNLIKNENNAEGYFNNLNFNLEYTEELNEQITSLDPKTS
PF3D7_1148700.1-p1:187:198	DVFIRKIQSIDE
PF3D7_1148700.1-p1:208:367	HSWNNFTNEKKLQYFPKVYETYQSDKICKENNYKKINNKTECNPKESIKNESIPKECIPNENMKKECVPNGCMKKQCVPKECMKKECVTNGHMKKQCVPNECMKKQCVPKECMKKECVPNGCMKKECTPNKNDKNVNRTDINNQNKTNEKLCDKKEKKRL
PF3D7_1149200.1-p1:5:39	SSYSSAFSKQYMGTKSVKAKNPTIYSFEEEKQNEN
PF3D7_1149200.1-p1:71:84	GSSNSGAQFTDRCS
PF3D7_1149200.1-p1:89:129	CETLPINPYADSENPIVVSQVFGLPSEKPTFTLEGTPDIDH
PF3D7_1149200.1-p1:144:169	NRYRYSNNYEAIPHTREFNPLIVDKV
PF3D7_1149200.1-p1:219:234	QYKVQYDMPKEVYESK
PF3D7_1149200.1-p1:303:572	SFKHISELKSLEQRAAKDAQEEMRKRAEKQKKKKSKRRGWLCCGGGDNETVEPQQEEPVQDVGEHQINEYGDILPSLKVSINNSAINYYDAVKDGKYLDDDSSDALYTDEDLLFDLEKQKYMDMLDGSEDESVEDNEEEHSGEANEEELSVDENVEEQNVDESGEQQSDDESGEHQSVNEIVEEQSVNEIVEEQTVDEIVEQETVDENVEEQAVDENEEQQTVDENVEQQTIDESQVQEEISTIQENIEEVVSEVQQDSEVDRTLHVPDT
PF3D7_1149200.1-p1:600:612	YYPPKYSVNEGML
PF3D7_1149200.1-p1:625:649	GDIDKRKMYNKFGYDGIKGVNFIHP
PF3D7_1149200.1-p1:665:708	TGSPQIVTLMKFLFEKKLTVNDLDTKSEHLSKIMGVYQKERETY
PF3D7_1149200.1-p1:768:789	KAIKKLETRSKKNKETVAYENN
PF3D7_1149200.1-p1:805:838	INSITYNMEYNTLNENNENGYRKILNLNHKKQKK
PF3D7_1149200.1-p1:893:912	KYILRGKKGKKYKNKDAKSL
PF3D7_1149200.1-p1:917:1087	ANEINLINKELQNLKEHTQANIPEHIEENVQENMEENVEENVEENVEENVEENVEENVEENVEENVEENVEENVEENIEENVEENVEENIEENIEENAEENVEENIEENIEENIEENIEENIEENVEENVEENIEENVEENVEENAEENAEENAEENAEENDETPQEHNEE
PF3D7_1149400.1-p1:26:50	PKNVNLVKTDIYNGFVQENARYLAE
PF3D7_1149400.1-p1:53:101	INKKMDQTLQHRAQLRTAQNVYRKKQQKKKKKKLPKSERRNAEERALAI
PF3D7_1149400.1-p1:106:121	DYLKETCNGSEKLMRL
PF3D7_1150400.1-p1:5:20	IPATPDPIFINESYKS
PF3D7_1150400.1-p1:45:70	NVLKGNLRNAKFYHPFSKERPYYKSA
PF3D7_1150400.1-p1:81:118	IWSGDNTYRHPCAGRNRNRFSYEGEAECRISRITGNKT
PF3D7_1150400.1-p1:265:295	EAQYFIKPSDKEHSFSSEYCGHYKNGDPLTN
PF3D7_1150400.1-p1:332:362	KKRKYCSLNGFDCTQTIWKKKVFGRGNDCTN
PF3D7_1150400.1-p1:381:410	FRKQKEKYAKEIEAYVTNRGIPKSSINNGY
PF3D7_1150400.1-p1:434:473	NEGRYCKKQKPEEENIDFIKTGEKGTFYRSDYCQVCPDCG
PF3D7_1150400.1-p1:480:503	TCIEKKDDINCGKKINYEPPHGVK
PF3D7_1150400.1-p1:529:539	DSSNNKGKNYE
PF3D7_1150400.1-p1:557:568	KNSGNNITEEKI
PF3D7_1150400.1-p1:633:645	FENKNGTSHNYYN
PF3D7_1150400.1-p1:660:671	DKLNKDETKWNK
PF3D7_1150400.1-p1:680:693	IDSSKENIGTGNTQ
PF3D7_1150400.1-p1:715:829	TNEACETSRNRKTNPCAKPHGKKLATVKQIAQYYKRKAYIQLNERGSRSALKGDASQGQYDRGGKADDFKTKLCEINEKHSNARSNSLNPCNGKDNNKVRFNVGTPWQSGEKIAT
PF3D7_1150400.1-p1:847:863	LEYLINGGHQAILNVKN
PF3D7_1150400.1-p1:883:894	QHTMKDYKSKND
PF3D7_1150400.1-p1:918:930	LWDKDGGEIKTQN
PF3D7_1150400.1-p1:944:965	PKDIKGKYTGTKHLELRKDWWE
PF3D7_1150400.1-p1:1018:1043	YDKLKVCEECMRKGESCTKGSGECAT
PF3D7_1150400.1-p1:1050:1065	EYNKEIKKWEQQWDAI
PF3D7_1150400.1-p1:1074:1097	AKARITAINGGPGYYNTEVQEEDK
PF3D7_1150400.1-p1:1108:1159	LQNGGKKGPPPDTHRVKALIARVKRDAARNRVKRADGSSATRVTATTTITPY
PF3D7_1150400.1-p1:1169:1261	EAHIGDCQKQTQFCKNKNGSDVSDTEADPTYAFRDKPHDHDTACKCKDRQPELVTEKKKDDEGEEQEDEPPKPKPPSTPNPCVRKDQSGTHIV
PF3D7_1150400.1-p1:1278:1304	VTKVPGLTADAKLGQYYQNGKVNTLNN
PF3D7_1150400.1-p1:1311:1353	EHSNRNTSRSQRPCYGKDGYDKMFKIENGWKSGTDINKKHPHD
PF3D7_1150400.1-p1:1369:1380	EHLNTNVSGLTG
PF3D7_1150400.1-p1:1404:1418	EKYKKPITPEGFKEN
PF3D7_1150400.1-p1:1468:1482	KSVENYKDDSYPYIK
PF3D7_1150400.1-p1:1504:1517	NGIKCDKDPPLDDY
PF3D7_1150400.1-p1:1549:1567	ECKNKSKKCEKDKPQCKNC
PF3D7_1150400.1-p1:1572:1618	DEYWKKIEKWENQWTKIKEKYEQLYQKAEKNDGDTSSGTDDVKEEND
PF3D7_1150400.1-p1:1628:1639	EKNKGSNTIYST
PF3D7_1150400.1-p1:1649:1690	HIGDCKEQHVFCDKKNGDKPTNGEEKVDNEKYAFKHPPHEYE
PF3D7_1150400.1-p1:1698:1867	NKKPEAPPPPPPPQPPPPPPQPARPAEDQIEHDHRARSDGGQRQRPLPLPPVQQPPVQQPPVQQPPAQPPQQPPQQPPQPPPPAPEGGGLGRSLPRADRNGEITDSEEEEEEEKETPKVDEETVEEETTKEEEKAPQDQEAENPDTKVEDKVEGSGPKEGEAPPKVDGVK
PF3D7_1150400.1-p1:1878:1897	NDTNKFKDACTLKYGPKAPT
PF3D7_1150400.1-p1:1901:1926	CVPTTSGGSGVTTTAGSSVTTTPPSN
PF3D7_1150400.1-p1:1944:1954	LEKIGDGEVTQ
PF3D7_1150400.1-p1:1981:2021	EKKKKPQQQHALHPLFVQDDDEEEEEEEQENPQEQLKRGKI
PF3D7_1150400.1-p1:2041:2054	FGKDMGNDVGDVEN
PF3D7_1150400.1-p1:2061:2082	PNNSAKSANGHSRQEWWKKYAE
PF3D7_1150400.1-p1:2094:2133	HSVSASDKDSMQKNLTDKYKYKEVKFTSKSSKHNIPLSEF
PF3D7_1150400.1-p1:2166:2200	RGKEEGDKYCDGDGYDCTDKDKLRNKSFIYLQCSG
PF3D7_1150400.1-p1:2221:2243	KQKKKFENEIKTVNGTNEDKYDE
PF3D7_1150400.1-p1:2265:2298	ESPYCINSNVEDKIDFNKNGETFGSSQYCKACPV
PF3D7_1150400.1-p1:2305:2334	NSKHKCLPISIEKYNSTKSSRGENNDDKTP
PF3D7_1150400.1-p1:2344:2370	RKGDNKNNVFINDCKNAGFFEDASFQK
PF3D7_1150400.1-p1:2463:2476	HYKKNPKFVNESIP
PF3D7_1150400.1-p1:2484:2524	DQIYFDKDSTKAKEVVEEETERIKLWGCTGPNNCNEQEQSK
PF3D7_1150400.1-p1:2545:2692	AQPDGPDENCLPFPSDPEPEPEEDPDTSITSSPPDFCKNLNTPDGEKSPIDTEESAVPVDHDVTKEEEEEKEEEKDKGDEEEEEEEEEEDEEEEEEAEEEELDDEIHDDDSDSKTEDEDQDELDPAGPLSPSEPRPKRLSREFPSTQL
PF3D7_1150400.1-p1:2735:2758	KGDYGTPTSKSSNRYIPYVSDRYK
PF3D7_1150400.1-p1:2769:2807	TSGDDDKYMFLSDTTDVTSSESEYEELDINDIYVPGSPK
PF3D7_1150400.1-p1:2819:2846	SKRDIPSDDIPSSDTPMNKFTDEEWNEL
PF3D7_1150400.1-p1:2856:2886	QSEPLDVPQYDVSTELPMNIVGNVLDDGMDE
PF3D7_1150400.1-p1:2910:2927	MSTNTNNDIPKYVSNNVY
PF3D7_1150400.1-p1:2948:2979	ELLKRKENELFGTNYKKNTSNNNVAKLTNSDS
PF3D7_1150400.1-p1:3013:3033	EEWNKEKDGGNVPSDSNKRLN
PF3D7_1150400.1-p1:3044:3056	DGKPKKEFSNMDT
PF3D7_1150400.1-p1:3058:3089	LDDMEHDIYYDVNDENPSVNDIPMDHNKVDVP
PF3D7_1201000.1-p1:49:133	SSANNGNEYDILDLGIPSVFSVFSLSKEEMMTLLKDVYGKTKKVNLSDEEKIIRDIKKYGMSCNYSAIPYIDEFGLVVYNKIDNE
PF3D7_1201000.1-p1:162:173	NEESKYFQNFVD
PF3D7_1201000.1-p1:179:197	DTLKKENLILDNYKEDKLN
PF3D7_1201000.1-p1:220:232	DWTKNEILYKREF
PF3D7_1201000.1-p1:251:584	LYECKNIFIKNLDEIEDVDEEEEEEEEKEEEKESRKSKKSKKKETETDEKKKDEKEKDEKEKDVNEKDEKEKDEKEKDVNEKDEKEKDEKEKDEKEKDEKEKDEKEKDEKEKDEKEKDEKKKDEKEKDEKEKDEKEKKVSNIKNNLRAVPQNSGSNFDEFLDVKEANEIVQDVLQEFVEGKISEEEDKQKYAENLDDDDEDDEEDDDDEDDEDNDDDEDDDDDDDEDNDDEDDEDNDDEDDEDNDDEDDEDNDDDDEEDKGVYNLKKDETATINKDIKELEEVISVEDITNISLKITSNENNKVAILKNELSDFYRKQCEKHKVKVEGSRGVLK
PF3D7_1201000.1-p1:590:644	IKSELEKLQGSLNKYYLSLLKANVLTKKDAEKYIDNCLDSYDDFRKKMKETCEQK
PF3D7_1201200.1-p1:8:51	GYISNSARLNNKSVNSKNCTIYSFEQDEENRRNLSSRLLSTMHS
PF3D7_1201200.1-p1:69:177	TKESSSSLIQINFNNSRKLADVSISDIPIVKLHNSFDNVKEEFESENLEYEQHNESYYKHSPLEDLQDIMNNTSIPPLDGKYYDTLEQWNEEKIQNKLDKLDDIHSKLD
PF3D7_1205300.1-p1:26:60	MNKIHIQWNDKMINSYNKTLLLNSLRKTKNNIFYA
PF3D7_1212100.1-p1:29:270	CNTSNYSRILKEQNGKKYIYYNLSKKKNNGIIKGGSKHNGHLFINNYKKKRNVKYKINKYKPCSIFSFFKKKDKNDKNDKNDKTHMKDNSNLENKEKGEIGKDKEQKEKEKEKIIILKDNKKLDEKKKKELQKEEKKTKLTNVLKQNNKNKNNNNKNNNNKNNNNNNNNNNNNNNMDDTLKKDKQTELIKKDNLNNKNDVKKKKIDLNINNIDTNSRDILKNENKYKKHLENVKDKFIISLN
PF3D7_1212400.1-p1:5:49	MKGTHLKSVECPEKSNKKYSNLKQKDNSDNEEKGTITLNKEEINY
PF3D7_1212400.1-p1:59:155	ILKDEKVINNIHNNDKNYNKVISDNKDIYDIHCETNDSIVVDKKRDMHDKNNKENCDINKKNLNNNITDIKLSDDDKETKDDANEKYNKGDYEGALK
PF3D7_1216700.1-p1:28:116	INNNLVNDEKDSINNLEEPSPFHILKKKNSNNIENHSNKINNIFKNNYSYSYSYSLLDNSLYDNKYESDFFPQKKNNKINEEKYKGTHG
PF3D7_1216700.1-p1:132:404	DMLGQNEILSNELDTTKDIIKEEHVKNKKIKNHSFYMNKENEKKKFLDNTFPENKENNKNKRNSKFIEENDLNSSGENYFENDKFIEIEYPIKNKDIDEYEEGINRNHKEEDNKNRTYHSNGEDSIKSLNFIKYMNMDKEKKGKKKSYNRKKKENYNNDNYNINDSDLINVLKQGDYSPDCDTCNKNINGHMNKGRGIRRRMYDRNYYKDFNLRDALPINKTHYSMLLKSDDDTIIKEKNENDVDDIITKEKRKENLKEVYNDKKNNYLSLKY
PF3D7_1216700.1-p1:534:580	NVEEIRNLEQYKLELLSDVKVSTPSSFPYSFSASAEFKNALKKLKVQ
PF3D7_1216700.1-p1:600:610	ITTTSYKFSEN
PF3D7_1216700.1-p1:735:747	PGLNVNNTSFFEK
PF3D7_1216700.1-p1:791:807	GLQLFGQEKYNHNIISV
PF3D7_1216700.1-p1:809:824	EYLEKCTQKLYAGPPP
PF3D7_1216700.1-p1:845:856	FYKNKYLSSTNG
PF3D7_1216700.1-p1:861:876	EPMKESCSGNGFEKNY
PF3D7_1216700.1-p1:938:954	CRTGQNSCEAVLQNHKF
PF3D7_1216700.1-p1:968:1000	TNGLEYLQTYSKTKNLGDVISDKYKSDGYLNFS
PF3D7_1216700.1-p1:1017:1033	TNFQATRNNFLNCSKYT
PF3D7_1222100.1-p1:359:374	NGQLGEPIDLYKNTSQ
PF3D7_1222100.1-p1:443:455	THDIKEYDVNNFE
PF3D7_1222100.1-p1:503:514	IDGFSDIGERVI
PF3D7_1222300.1-p1:22:74	NVRRVLCDSSVEGDKGPSDDVSDSSGEKKEVKRDRDTLEEIEEGEKPTESMES
PF3D7_1222300.1-p1:114:128	IRFLSLSDESVLGEE
PF3D7_1222300.1-p1:170:187	TSNFLEAISKSGGDMSLI
PF3D7_1222300.1-p1:223:239	DAKFTIYKDPRGATLKR
PF3D7_1222300.1-p1:280:351	ENVYTEEVLADIAKDMVNDPNYDSVKVEETDDPNKKTRTVEKKVKKWTLMNEQRPIWLRSPKELKDEDYKQF
PF3D7_1222300.1-p1:386:398	APSMNDQLYSKQN
PF3D7_1222300.1-p1:433:446	LPLNVSREQLQQNK
PF3D7_1222300.1-p1:468:505	KEGKKNKETLRSELENETDEEKKKEITKKLSEPSTYKL
PF3D7_1222300.1-p1:610:639	KSIQKGEISFELTEEEKKKEQQMQKMYKAL
PF3D7_1222300.1-p1:670:698	TEWGLSGQMEKLMKMNVSNSDQIKAMSGQ
PF3D7_1222300.1-p1:764:818	GVDNNLKIDDLDPSIFETKKIEDENDSSKFEEEINIDDEIQKKDNNVDNESNDKS
PF3D7_1226900.1-p1:50:61	NKKGFDRNGWMN
PF3D7_1226900.1-p1:116:149	SNLSPTSQFINPLPLMKKNHTMNNITNHTGDKLP
PF3D7_1226900.1-p1:407:487	LKYPENYLSTHKPELLNHSNKNNINHILTSGKSSNNFSSQTYSNSTSQYTNKQTTQKDKKKDTSSNKSNKQTNRKPTIVKQ
PF3D7_1227800.1-p1:5:109	KIGRSNKKYEKKSNIDNNEENIKESCDDNILNDQVATDLNSEELNEKNYINEILDESSEDDGNVINSSYEENKKTKNKEESYYYINDAIKRNYPLEYEDNKIYPK
PF3D7_1227800.1-p1:112:167	CYEPTNFENFKKKIKNKNELRHYECYSSTMNEFFYKYNENYYDDILKNESFKKFAE
PF3D7_1227800.1-p1:171:184	SNRSNIKTDQQYQD
PF3D7_1227800.1-p1:261:312	SHVDETNAPSEEDEFMINKKGKDVKFVLENVNKMIITKEMKNYKDLDKESVH
PF3D7_1227800.1-p1:315:325	QINKRKGVRSN
PF3D7_1227800.1-p1:347:374	HYCPNEPNQPRSYLSTEPAILRANQNNF
PF3D7_1227800.1-p1:387:397	LVNNGHVADKI
PF3D7_1227800.1-p1:399:416	VLVLGGTWSCYDIAYQEE
PF3D7_1227800.1-p1:566:583	KIEKWYNNNEYKPYFETN
PF3D7_1227800.1-p1:611:624	IPNPSIIAGNNITN
PF3D7_1227800.1-p1:636:660	RNIFCQCIRCKEVKNQEIEKKSDSI
PF3D7_1227800.1-p1:695:751	KNKKSKTSKKDNLNQKYNDEQMKEKDNNKKIQNKNNVNNDNNSNNNYYSDSNGHLSS
PF3D7_1227800.1-p1:773:818	INHSHNTQYEHSGASQNNINSEQSGASQKNKNSEQSGANPENVHNT
PF3D7_1227800.1-p1:825:840	MDTEIPIDHNIYEDYD
PF3D7_1227800.1-p1:854:869	RKKNNYCDDRPFKCLE
PF3D7_1227800.1-p1:885:898	KHDDFKDELNFIQH
PF3D7_1227800.1-p1:931:941	EYYKKLGYTKE
PF3D7_1227800.1-p1:984:1035	HKEIPEPSKYKRTEITNLNSYINENILHSSDMKNYLVHKKKCTTSSINVQRL
PF3D7_1232100.1-p1:23:40	SIKKKRSPNNKNRLFINK
PF3D7_1232100.1-p1:47:77	SKIISRRKENYVKMKMTENKVKGKDIIYGNE
PF3D7_1232100.1-p1:197:209	IKSLSTPIKTYKD
PF3D7_1232100.1-p1:266:279	INPYLLYNENKDYI
PF3D7_1232100.1-p1:365:393	KYISADVGLDLNNLHNNMSSFDNNYLSLL
PF3D7_1232100.1-p1:411:441	KEEYKKEIDERINVLKKEYEETTSKYDKEKL
PF3D7_1232100.1-p1:506:528	EIHKKIEEDLQISSNNDEKKYLE
PF3D7_1232100.1-p1:631:715	EKKDKGILDSSINSPNYLSKHRRTYKHKLHDDEDTDEDDEEDEDDEDDEDDEDDDDYDDEDEEDEEDEEDEDDEDDEDSMNDGYN
PF3D7_1236000.1-p1:218:296	RYVKKYPYIKTNDDNDHNNQNNNIDLILENQKSIQVQNQQNTNYTLDKFNNTQEAKSVFYDFEQKKKDKDINNNENQNK
PF3D7_1236000.1-p1:382:408	QNTDENITSSSMSSNINEYPTKSNNNT
PF3D7_1236400.1-p1:23:47	SGEGIFKNRVLNPFHYQSEKRKIMK
PF3D7_1240400.1-p1:28:59	KVKSEAQTYKEALKGDLNTANGYNSETRGTTD
PF3D7_1240400.1-p1:69:117	SKAIGDANSERHPCGIGKDAKGEEVPRFSDTLGGQCTDHRIKGNNRNVT
PF3D7_1240400.1-p1:166:178	KYKEYKQPNNDSD
PF3D7_1240400.1-p1:203:215	LGYDDEEKKQRDE
PF3D7_1240400.1-p1:231:246	LDKKDRYEGDTKNYYQ
PF3D7_1240400.1-p1:270:306	FNYFRNTCNGESPTKGYCRCNDDQPNADKPNTDPPTY
PF3D7_1240400.1-p1:341:374	GDNGTDRYCSGNGYDCTKTIRAIGKYAIGDECTK
PF3D7_1240400.1-p1:398:432	RKYDKEIEKYKNGTSNGTTTTKKTSNGPINNFYVK
PF3D7_1240400.1-p1:439:530	KGGYEKVDDFLELLNNEKECKGINEQEEKINFKTADISLNKNKNDEGTFYHSEYCKPCPHCGMKKKDGKWITKADDDKCNIKLYKPKKGATS
PF3D7_1240400.1-p1:554:636	TKTQNGTGGGGGGSGGNSEKKELYDEWKCYEFKHLDKVEEGEDDEVYEKDVKNGGGLCILKKEEEEKKEVKKTNSEKEPKEIQ
PF3D7_1240400.1-p1:703:718	NTQDFGSKGGLLGGVM
PF3D7_1240400.1-p1:737:748	IKDGYGNAKELK
PF3D7_1240400.1-p1:758:775	KQKNKEEEAGASGGEDNT
PF3D7_1240400.1-p1:793:880	DTHKETCPDEGLGRTAAGYRPPSVTKGGDEEEELSTDEEEEEDEDDTEESPQAEPEEAESEDPDGESSTAETTQQEAVAPTTQDNAEK
PF3D7_1240400.1-p1:888:912	LFQNPEQFKEVACKQKYAKNNSRLG
PF3D7_1240400.1-p1:917:951	TPSGDQKATSEGNGDANRRVARQTSESGEKSGDKD
PF3D7_1240400.1-p1:968:1002	LQEWAKTVGNTVVSGEPQTQGEASSPSDKESSQSD
PF3D7_1240400.1-p1:1025:1093	KEWALQKLAELQRNGDLPFFTSGAGYGMTAVVNGAQPTASPGHSNGLISLPSLVTDSDNPQNKLNDGTI
PF3D7_1240400.1-p1:1117:1133	TMIDTLKKSGDKDMLQR
PF3D7_1240400.1-p1:1139:1160	EAIDKILNSGNKEPSDEQRKTW
PF3D7_1240400.1-p1:1178:1264	YTDSEKKDGKPQHNESVKKAFFGENNTDNPVTTSTQNGSPRLPTGTTGNTEGTYEKTYKYDIVKLDENSGTGDPLNNPKLKEFVEIP
PF3D7_1240400.1-p1:1293:1327	RGDENTNRSNDGDGFNCEQIVPDKDVFWGDFIGSS
PF3D7_1240400.1-p1:1337:1377	KWINTKKAEYEKQEKIYVHQKAIAKNNKNDSAFSRTLDTYT
PF3D7_1240400.1-p1:1389:1434	GPCSKINSAEDNGNGNEEDKLNFRQPNVTFRPATDCKPCSLNELKC
PF3D7_1240400.1-p1:1438:1465	VCGGNTKRKCDGKTDISAEDIETMGQPT
PF3D7_1240400.1-p1:1475:1500	NSTTEIKDEGLKEACKDADIFKGIRK
PF3D7_1240400.1-p1:1558:1570	NNGEGFACKNKCK
PF3D7_1240400.1-p1:1595:1618	FKQYNVTDSNDYNVRSFLQDLIPR
PF3D7_1240400.1-p1:1637:1650	IYGCNCAWKSGNRE
PF3D7_1240400.1-p1:1667:1681	GECNRFQTSANDCTT
PF3D7_1240400.1-p1:1683:1714	PTAFEEDDDYIPLEEEEENQVVQPNICPAQTP
PF3D7_1240400.1-p1:1740:1785	PSARPNHDQNPPGTGTRKITKRRQKSDKTKKTSNPTPSNVLDHPLM
PF3D7_1240400.1-p1:1828:1852	PKSDYGTPTPKSKNRYIPYVSDRYK
PF3D7_1240400.1-p1:1957:2001	SEQPNDIPNDYSSGTIPTNTNNTTPSHDNVDNNTHPTMSRLNVDQ
PF3D7_1240400.1-p1:2027:2041	TNIMDDIPISGKNTV
PF3D7_1240400.1-p1:2064:2094	MLKRKENELFGTNHVKQTSIHSVAKLTNSDP
PF3D7_1240400.1-p1:2160:2179	NPKTKNEFKNMDTTPNKSTM
PF3D7_1240400.1-p1:2270:2283	NNREVVEQQYPIAD
PF3D7_1240600.1-p1:5:15	STAPDYSSAKD
PF3D7_1240600.1-p1:51:61	VSGVELADTLD
PF3D7_1240600.1-p1:68:119	EKHENLIGARGDPCGKDGTGKEDDSKRFSKESGAECDEKKIKDNKSKGGNNE
PF3D7_1240600.1-p1:165:177	PYHDQYEATYKDY
PF3D7_1240600.1-p1:229:241	GGVKERYTNDGGD
PF3D7_1240600.1-p1:275:307	VTCSDKQGESIANHKCRCPMTSDGKPNDQVPTY
PF3D7_1240600.1-p1:345:374	EEKYCSLNGCDCTQTVRAKGKLRYGNRCTD
PF3D7_1240600.1-p1:383:435	EKWIDNQRKQFLKQRNKYADEIKKYINEASSSSGSGRQRRGARNENYDGYESK
PF3D7_1240600.1-p1:456:521	NNEKACQAVTDDKGGRINFKNVNSGKNSGGGESGDRGKGASSTSDTSGTNDETKGTFYRSKYCQPC
PF3D7_1240600.1-p1:526:551	MKKKGGKWEAKNDDKCKRGKLYEPTS
PF3D7_1240600.1-p1:594:702	GGSGGGGGSGGGGGSGGGGGSGGGGGSGGGGGSGGGGGSGGGGGSGGGGGSGGGGGSGGGGGSGGGGGSGGGGGSGGGGGSGGGGGSGGGGGSGGGGGSGSKSDSQKLY
PF3D7_1240600.1-p1:709:737	KHDEVQKVQGQGEEEDEDEVEEEDDLKSA
PF3D7_1240600.1-p1:746:763	PKKKEESEAKSQNEPEQF
PF3D7_1240600.1-p1:786:803	RTEKLDKCINNTNGKQTK
PF3D7_1240600.1-p1:833:856	FKTQEGLDNEGENGIPESTRFGFT
PF3D7_1240600.1-p1:868:890	QFLNENNEENSKNSLDSEEIKHL
PF3D7_1240600.1-p1:895:928	DIIKKKNQQAGAGATGKRTIMDELIDYEEGIAKD
PF3D7_1240600.1-p1:930:1030	QQKCQETQKPQQVDRDLARSATGPRDPSSPAAPTAGPVESAAVDDEDDDNEEEEEEEEEEDEKEEVGGSDVVEEKEEKEEEKEPEEQVEPQPAATTTQNDV
PF3D7_1240600.1-p1:1039:1059	LFKDTTALQDACNLKYVKGKN
PF3D7_1240600.1-p1:1068:1110	SHTTSETTGKSESATSSSGATTAPAPSLTSPQATASANSANSV
PF3D7_1240600.1-p1:1129:1171	EQWASGGNTQGGGGNTQVTPQAGGSEAQTQPQGKDAASTSPQV
PF3D7_1240600.1-p1:1196:1228	EKKKEKEETQGQVYKQTDDEDKTPQELLNSGKI
PF3D7_1240600.1-p1:1251:1271	DKDKKNGYSDIINGDKEMKAK
PF3D7_1240600.1-p1:1280:1305	QKFFEQTRGAIPPPPSGTTPSSWWEQ
PF3D7_1240600.1-p1:1320:1378	YTDNSDTVAKGKASITQDTDLKDALWDENGATNEPIKYKYTEATASGDNTPLTQFVLRP
PF3D7_1240600.1-p1:1411:1438	SERCSGDGEDCNDQLDADPTIVRDFLCS
PF3D7_1240600.1-p1:1449:1481	KWIQRKKEEFTEQYNAYGGQKTKCQTESETAKE
PF3D7_1240600.1-p1:1501:1528	SGPCKNNENVEDNGKDKLDFSKPNETFV
PF3D7_1240600.1-p1:1530:1580	ATNCKPCSSFKIDCKKAKCSNRDDTNVGFNCKKNGNGYITSDHIKNEDNFT
PF3D7_1240600.1-p1:1626:1645	VCKPENGNGKIVNGKPNGEN
PF3D7_1240600.1-p1:1676:1694	MNNSDGSPCIDNYKKKYQC
PF3D7_1240600.1-p1:1703:1727	EEEWKKIKEHYEKQKPKNGDNNMKS
PF3D7_1240600.1-p1:1760:1773	GLNRTESSKIKDGT
PF3D7_1240600.1-p1:1790:1887	EECKQKHPQPSANNCTTSPTSDTPPDDEEDLLHEEEENQVKAPEICPTPQQEPEAEDEGECKAASPATSEEQTNQTSNPHETPVLKPEEEATAPTSPP
PF3D7_1240600.1-p1:1931:1954	KGDYDIPTLKSTNRYIPYASDRHK
PF3D7_1240600.1-p1:2016:2049	KRDTQNDMPSDDIPSDIPNSDTPPPITDDEWNQL
PF3D7_1240600.1-p1:2059:2088	QNTQNTEPNILRDNVDNNTHPTPSRHTLDQ
PF3D7_1240600.1-p1:2114:2153	SGENNVYSGIDPTSDNRDPYSDKKDPISGTKDPISDNHHP
PF3D7_1240600.1-p1:2242:2261	EWNKDNNKHNGENTINKTLN
PF3D7_1240600.1-p1:2272:2293	DPKPTNEFSNMDTYPNNSSMDN
PF3D7_1240600.1-p1:2343:2355	NTQMMEEKYPIGD
PF3D7_1241900.1-p1:32:503	KEKKKKKNQEENEEKKKKEKKEHSNIFFNNKEGEIYCDDEKCYLINKENKNILLKKRDNKEIKENINVADTMSSSDMNNTMKNVINDDHINNHYKTMQENKSVNNFEGELKNDHLQISKDNQNDNNNFICYNNKYNSVCKIKTENSLLENNSNENKSETDNENSDKKINNKMNDSTIESIFDIKGEDVKYKDDLDNKDNMMNDIKREDVKYKDDLDNKDNVVNDIKGEDVKYKDDLDNKENVMNDIKREDVKYKDDLDNKDNMMNDIKREDVKYKDDLDNKDNVVNDIKGEDVKYKDDFYNKDNVNYEEKNNHLSECVNKTQNEYPVEEHTSNEVEKNKKDIDSTNKTKYPSNRNYYSDNYINYDTDENSNISSSKENDISDEYSSYNNDSLYNSDNSE…
PF3D7_1241900.1-p1:605:667	DPNLLKNYQVKQRKLKELAEQQLNKEKEEMVGKLKDFGNLLLGKVGLSLDNFEVQKNPNNDGS
PF3D7_1246800.1-p1:87:99	KLCRTVPSMKENI
PF3D7_1246800.1-p1:182:202	LCNSRPKQVIKEDLEREIEIL
PF3D7_1300300.1-p1:5:23	QSSEEEEAKSPSLTESHNS
PF3D7_1300300.1-p1:41:76	KESKHVRQLKGKLSNAKFADRLYKESGGDLRSAYSD
PF3D7_1300300.1-p1:86:130	TNITTDGGDGRHPCHGRENNRFSESQEYGCSNVYIKGNENNSNGT
PF3D7_1300300.1-p1:232:249	LKKIGINDYNDISGNYYK
PF3D7_1300300.1-p1:273:303	GANYFRKGLDGKIIFSDNGPCGRKELIVPTY
PF3D7_1300300.1-p1:338:370	GESNNKHCSREGYDCNKTNLRLNEIFMDLECPR
PF3D7_1300300.1-p1:391:417	KQKKKYEKEVDATQNNDNNENGIYNKK
PF3D7_1300300.1-p1:434:448	ELLNKGPICEHIDKK
PF3D7_1300300.1-p1:456:505	TEKTFSRSEYCKSCPITDILCDDNECKTINEFKCREIKSMPNIRKNENET
PF3D7_1300300.1-p1:529:540	YENCDLFKKLGE
PF3D7_1300300.1-p1:554:568	CEPRNLDSNIYNERY
PF3D7_1300300.1-p1:598:608	YNVQEIVCINE
PF3D7_1300300.1-p1:620:643	IKEKREEWKKIKDRYVQQYESKDE
PF3D7_1300300.1-p1:680:694	ECIDPNKPKGKPCNN
PF3D7_1300300.1-p1:713:764	KKKHEEKGEKPCVDIPKLLNDEDEDEDDDETPRAHNPCVDKNDSQPTKTVSY
PF3D7_1300300.1-p1:774:854	KAQMTKNSVVDGDNKLEGDIFKVTFRNGGVGKNLNGDICKIDKTYSNDSRGTPTDGPCEGKGDRFKIGTDWQGDSFVNPQY
PF3D7_1300300.1-p1:871:883	LEKLDVSRVIRNG
PF3D7_1300300.1-p1:903:914	RTKNHYVSKKEE
PF3D7_1300300.1-p1:939:950	WDKNHGEKKTQE
PF3D7_1300300.1-p1:963:991	LLNSSIKDKYKDDDKATPKYKQLREDWWE
PF3D7_1300300.1-p1:1054:1069	KCMHKGKCKQGNGHCV
PF3D7_1300300.1-p1:1079:1119	KKFINTWQPQWKQMEQKYSQLYEEAKKYNDSSRKDTTNKDD
PF3D7_1300300.1-p1:1130:1212	TQNKGNKTYDTAEGYVHQEAHISDCQKQTQFCKKRNGEIPSSDTETDNNYAFRPQPHDHDEVCECNTRQKTKVRKKKKKVDAC
PF3D7_1300300.1-p1:1217:1254	TLLHNNDGTIRIGQCKRKDEGNAEYPKWDCNSQIHTTH
PF3D7_1300300.1-p1:1271:1283	FANPSQIGSINKQ
PF3D7_1300300.1-p1:1305:1323	YKSKNGGENLQTQLKDGTI
PF3D7_1300300.1-p1:1347:1357	ISKGLGEGTAL
PF3D7_1300300.1-p1:1367:1381	NGVRKIPNEKTREKW
PF3D7_1300300.1-p1:1399:1434	NGLSESEKKTKIFDDYSHDKVNQSKNGNPSLEDFAK
PF3D7_1300300.1-p1:1465:1478	KDEYEGCEKEKNGK
PF3D7_1300300.1-p1:1506:1525	VEKTEKKQGYEDYSEKQASE
PF3D7_1300300.1-p1:1532:1567	IKSSCNCMKKVTEISNYWTNPHKTYDTENLGIKCEC
PF3D7_1300300.1-p1:1576:1620	DGILSPQNSSSYAEGCKWKYGKMSQGGTEWDCSKKSGGEGGNEDG
PF3D7_1300300.1-p1:1634:1645	VKNLQDLTGEES
PF3D7_1300300.1-p1:1672:1704	KEREEKEKNEQDVQYKSSVLENLQKQLKNGEID
PF3D7_1300300.1-p1:1726:1737	DIGNDVDGINEK
PF3D7_1300300.1-p1:1741:1760	ILQKNGKPNNIEEYKKWWQK
PF3D7_1300300.1-p1:1775:1821	YNTETKEMDKELRNKLTEQKNGNKNTYDTVTISGGPIGNTKLEKFAS
PF3D7_1300300.1-p1:1853:1884	GVSGTNQCDDDGFDCDEMCPKKDGSFETFKCL
PF3D7_1300300.1-p1:1902:1929	EEFDKQSKKYENEIDDVKHNSDNIYGKD
PF3D7_1300300.1-p1:1950:2019	GPCSINNNNEECKIDFNKPKDTFGHAKNCGPCSEIRFKCIEDNSNWVTTNTCNKTTFKFTEDNKDTKEDS
PF3D7_1300300.1-p1:2041:2054	DCKDADIFKGLRKD
PF3D7_1300300.1-p1:2069:2081	LKTSHGENNYKQN
PF3D7_1300300.1-p1:2148:2159	FKQYNVDSEKSF
PF3D7_1300300.1-p1:2170:2182	FDSDVQKAIKPFE
PF3D7_1300300.1-p1:2194:2206	NGTTSARKEKGTE
PF3D7_1300300.1-p1:2225:2318	QTKHKETSGNTCSPPPNPDTQTDTPLPLESFPPPFCNVPPNPCGDKDATNVVGVEVLAKEMQEAAHKSMLSRSAVDSGKGDKGESSSGKSSLEG
PF3D7_1300300.1-p1:2325:2381	FKNGFNPSGLKNVCQITEKHSYANGASKDPCNGKGNGKDQRFKIETQWKDTGKSGKH
PF3D7_1300300.1-p1:2399:2418	EYLLKGNSDQIMKVGNNKIN
PF3D7_1300300.1-p1:2496:2514	ITDETTKKQYEKDDTDNKQ
PF3D7_1300300.1-p1:2589:2602	RSWKCMKGDSKCEN
PF3D7_1300300.1-p1:2612:2652	SKIEPWKQQWTKIKEKYEELYKKAQNSDTSNSGTTYPKDEK
PF3D7_1300300.1-p1:2664:2925	KNKDNKIYYTAAGYIHQQAKYLDCTQQTHFCDKKNGETLPSGRDNDKYAFKKPPKKYERACKCHEKQEPPPPKVPEDSEDDRERSEPGEDALPVLPPEEIEQEEEPEETSVDTTQDEEEPASEGGGPSGSPTEESGEPRENSDSSDPKPDQNPEANPEQTPILKPEEEAPPKSKPPDGDRGVGRSLGPTPRSEVEPEESENEDVEDEDDEEEEEDPDDDPEAESEEEDEDHGGQEAEAVPPQPQAPAPLPPPPPPLPPLKTA
PF3D7_1300300.1-p1:2965:2988	KGDYGIPTLESKNRYIPYVSDTYK
PF3D7_1300300.1-p1:2999:3036	TSGDEKYGFMSDTTDITSSESEYEELDINDIYVPGSPK
PF3D7_1300300.1-p1:3049:3074	KSNGNTLGDDMVPTTNTFTDEEWNEL
PF3D7_1300300.1-p1:3084:3114	QSEPLNVPQYDVLKELPMNIVGNVLDDGINE
PF3D7_1300300.1-p1:3137:3154	NMSTNSMDDPKYVSNNVY
PF3D7_1300300.1-p1:3240:3260	EQWNKDNDGGDISSDSNKRLN
PF3D7_1301400.1-p1:29:46	EKSSEIQGRIYNGLYSKH
PF3D7_1301400.1-p1:52:377	EPSSHGSSKKTMKENENEEEDEEVNEDQNEDQNDDENEDQNDDENEDQNEDEYEEEDDDEKEDEEEEDEDEENEDEEDNDKEDEDDEDNDDEEVNEDEENEEQYCELIPILPNSSEDTLKKSKNMNIPKHNANSEYLLDKNLYDLKTFKNLNAAKKNYADSIIDNMDLTENVKNIFKEFLYYYINKKDPNYQLKLYKQIEPDIEKYKKNHVICSIIDFRNLNSDLQYLRNPKGDFHVLSNEEYENREKKKKEKQQKKKDKLQKKIKKEQDKIKKERIKELEKQEKMKYEKQEQEKVYLEKKELQEKHEQSQKQKEKEIKDRRNKLL
PF3D7_1303200.1-p1:34:47	EIIPPHTSRKSYIY
PF3D7_1316700.1-p1:609:619	IEAHKKNFNAI
PF3D7_1318100.1-p1:32:47	MYHNNKNILRSQKSKL
PF3D7_1318100.1-p1:78:98	IDNYDYIRKRYINTSNKNKLF
PF3D7_1318100.1-p1:151:167	EVDNDDQSYLDEEQIKK
PF3D7_1319800.1-p1:87:100	TLNNELANYKKREI
PF3D7_1319900.1-p1:510:521	SYEDDQLNIFHN
PF3D7_1319900.1-p1:541:590	KMKKQSISITDQIKKKEEFYNNILLPQDENIYKEFYENIMFSIEFKSFIP
PF3D7_1319900.1-p1:598:624	KLSRRKNIRNDSNNSNNSNNRNNRICN
PF3D7_1319900.1-p1:629:649	IKYHERLYESNSHNSIYSRLL
PF3D7_1319900.1-p1:758:959	ENINIKGNNVEESIKIVYNKNVENNKAQGNENFEHTNKKEIIYIMNDPIQSNTTYNSESYESISNNLDESNLNNYTYDDDEKYDTEQINTFTKKYPKMMNMKIDKKNKIINNNELELKNNNKGTMHHSFIINSYGVYIYTLQKQYDYDILKKIYDEYKKTQDNTNNSNNNNDHMKRKEFFNLLYSINKTYTFTVNNVPTKIY
PF3D7_1319900.1-p1:968:989	ISKDKKKDNKEHHSNMYEWGKK
PF3D7_1319900.1-p1:997:1130	KEKRWPFSKKEIDFFTSDDAIYCEAQYVNEFLITVNYGEQTFDYMINDIYQKGDMFKDQNIYQKGDMFKDQNIYQKGDMFKDQNIHRKDDDYEKNEDIHSNSHSDKNSNINFIFPEKILHKVKEEYFVKHSINE
PF3D7_1319900.1-p1:1181:1191	KVEAESINYES
PF3D7_1319900.1-p1:1401:1413	QLKQEEGQNKNQN
PF3D7_1323600.1-p1:46:73	NGKSIKINKKKKTTDILPSHMEHRIKNK
PF3D7_1323600.1-p1:82:109	GKNMHVFSKKKRNVHNSNVNDGRNSNVL
PF3D7_1323600.1-p1:116:144	INLTEKPLIEDVPRNVKGRLNEWINEFDE
PF3D7_1323600.1-p1:157:168	EMSNEPSPLQVG
PF3D7_1323600.1-p1:173:186	MQFNGEHVEEIFKN
PF3D7_1323600.1-p1:260:275	PIEDKKGLVEPEESLK
PF3D7_1323600.1-p1:289:312	NMESQLMEQLDQSFASMNIKLRND
PF3D7_1323600.1-p1:320:333	KLEKFQIDPSDVEQ
PF3D7_1323600.1-p1:376:395	RQKQKQLAIIKNTPKDKLHE
PF3D7_1323600.1-p1:401:415	QNLKNQNMQSPNYPK
PF3D7_1323800.1-p1:196:206	QSINNKLTNRK
PF3D7_1323800.1-p1:354:660	IKNNKNCTFINNSNVGFTNNYNSQVERNVNNKISVNRNININNININNININNININNININDVDINNININNNNNNYNYNNYNNYYYNNSCSNNHLDIISSNMNNVTFQNAKKTMMNFLGINPKNDNTCNTYEEPDENIFSLNCRHKVLYDMCYFNKTKEEKKNDININDDNINDDNINDDNINDDNINDDNINDDNINDDNINDDNINDDNINDDNINDDNINDDNINDDNINDDNINDDNIYDDNINDDNINDNNNDNNNENIIMNNYNYIKNYNRINNEKTFENKINKEYPVSLISDLDNLIY
PF3D7_1323800.1-p1:773:791	SLNKKRLDEKKYVSSNFNA
PF3D7_1323800.1-p1:812:958	TFDKFENFTNVHSNNYQNGDNKGDNEDNNMDNENKKLDNEDKKSDNEDKKSDNEDNDKDKDNHYNNNISQHYYHNHNNYCMNKNIELTNNLGIYKTQANKNTHLVNIKQNDITNKHLNTNLNNQEEKKHSLHFSTILKTQEVHSVTK
PF3D7_1323800.1-p1:981:1140	YKEKIDKQKVKVGYQEQKLKENKNQHLMNMEEKVDKIEMDRKNYNDQKGCNILHGEADKNKLSNEQFKEDIIMENLYDKNVNFVKHNNEGIEKNKDESKITTEKRKHNNNNNICAHSNENSYLNKIYDENVTMEDKLKNDKEVNNTSISDKKNNYFLKYK
PF3D7_1323800.1-p1:1322:1334	FSNIQPPLYIQNL
PF3D7_1325900.1-p1:5:15	NSFVNMKDVMN
PF3D7_1325900.1-p1:21:317	EGKDGDKKHNNMNDNLLNFDCSYENILNNDIERPQEIDCGMSCTSSFVDSNEKMVNDNYIDNNYEDLNSAQGESKDINHMKFEKKDIINVPETYCKNNYDYMYNNALNLSFKKNNDQIYMNKFGNINENNKEDNSNNNFVLDDNNLMLNEGNIIIKNMYPVDMNNHNVGSEIHDNNEHSCILRNNGKVQNEFRHEGNLSNDRSVYGELIDMDNMDNMNNVNNVNNMDSVNNMDNMDNMNNVNNINSVNDSKCIHALNAPGRKNIKTKDAQDYFFNNENIHCVSKSTTYILNIGENGS
PF3D7_1325900.1-p1:324:349	ISNSNNSTSTGSKKNKRKEEKEEKEE
PF3D7_1325900.1-p1:354:413	EEKEKEIEVEKKREKMNMLGNIIPENDSTNKENHYYDLENNEIYKAMENDIINYKHIIFR
PF3D7_1325900.1-p1:415:896	KCEVQIKNSYLENEKRKNEEYEKVIENYISDLNKNNKNNKNNNNNNSSSCSNVYIQNNLPGAEPLNIIEVENRQLKDTLLLKSSEIIELNNVINNLKNQKMIFFNQLENELDMSIKKETEYSFLLQSQTKRLDAANAYIEKQAIKIVQLKKDMENLENTYNMNLKNNEEQIKELLKEKEEFIEITKELEIINIDNVKKKEEIEKYKEKCSSLTDELNELLRIISINQHDKIDTFKYHNFYESENMIMSYNNMNESLQGYYYFEKGNNLKKECYNDKDKNNENVLTIQLKRLIDENEILQKQYEELNNEKIQMVQELQLKNVIIDKKNENYTSLLDKYNILEKDFEHIHNLCIHFEEKFKQECIHNNVNDVNNVNNVNNVNNVNNVNNVNDVNNANHVNN…
PF3D7_1325900.1-p1:899:914	LENESLKKIVHKLKIK
PF3D7_1325900.1-p1:916:1147	NKLSKNMEYLLNDLIQTEGINEENVQIHKNTINNEHIPYMENTHTTNVYYNNHKDDNFMEETEKKYSYQETVDILERHIKNKEIVTTDNIKLDIIKNNDIKGNHINDDIIKGNNINDANIKKGFNCQTGNIILPDKKDFNCQTGNIILPDKKDFNCQTDNIILPDKKDFNCQTGNIISPDKKDFNCQTDNIILPDKKDFNCQTYNIISPDKKDFNCQTTNIISPDKKDFNCQ
PF3D7_1325900.1-p1:1152:1227	LTNTNKYLNKEINTDEKIVYDQKVDTKDEISFMNSSVNTEEINRTEKSVNTHIENINMEQKNITHDFIQTDEINCY
PF3D7_1325900.1-p1:1230:1244	CTQTNDVQRNDKGVV
PF3D7_1325900.1-p1:1263:1283	NMLKNKKIQVTPTNMNAYTQT
PF3D7_1325900.1-p1:1287:1345	FYNNNNNNNKKKYIYIYNTNDEYHTDMKYSNKGNRNYSYISSYSSNSYNHIYKKYESSS
PF3D7_1325900.1-p1:1354:1422	DGKKKKKKNHINNEKAIIKYSERDNMMMSQSNKKKITQIHNEKKRKEKNIYMYNKKNVHSQGGNNSNRD
PF3D7_1325900.1-p1:1538:1548	NKYVQTSHSFL
PF3D7_1325900.1-p1:1641:1660	DSFVSNPFTNNIYKNKNIGN
PF3D7_1325900.1-p1:1685:1725	NMNENSQHSKNNNIENYAVHKKHACDKNHICSTHQNNVKEK
PF3D7_1325900.1-p1:1729:1747	CYYDKENKTNNNNKKKKIF
PF3D7_1325900.1-p1:1776:1826	ILIKKDESNKKKKNKLKVKNYMDTNVYKDENNNNNNNNNNVEKTNPYAINN
PF3D7_1325900.1-p1:1886:1914	ENEINNVNNYVNEINECDDKYKYTQNVYN
PF3D7_1325900.1-p1:1925:1946	INVKSSNDDNINSFYNNEKSEC
PF3D7_1325900.1-p1:1953:2018	DEGKRKNDNNIRDDKINGYSNNNDNNNEHNNNNDNNNEHNDHNNEHNNEHNNEHNNEHKNYKESTD
PF3D7_1325900.1-p1:2028:2059	DSNQKKENYFHNYTHEQNDHESSSSQFFGIPK
PF3D7_1325900.1-p1:2068:2083	KKEKKMINFKEFMKNY
PF3D7_1325900.1-p1:2114:2132	IKPIDDNTKRDIHQGEERT
PF3D7_1325900.1-p1:2139:2240	SDKINMNQVDNSNNTNCKDEEQSNNTNCQDAEQSNITNCKDAEQSNITNCQDAEQSNITNCKDAEQSNITNCQDAEQSNITNCKDAEQSNNTNSSHMNHLNH
PF3D7_1325900.1-p1:2352:2389	EKIRNTENNFKEIISNKEDLINIYKENIKNKIQLIEEK
PF3D7_1325900.1-p1:2407:2464	KEITNNLLNELTEEKNTYFNMYMKYHHEWILNKKEIIMKDDKDEYTYTTNDEHNNHKK
PF3D7_1325900.1-p1:2484:2579	NKNKTLLHKRDTNKNTSSSVCSHMSSPSPSRISSNSIFHFKQTDNQNVENADPNIIIDNNNSNTKEKKKNSLTNLILKDKNDKLKNFHIKENITST
PF3D7_1325900.1-p1:2656:2736	NNKNNKIYLHTNHSHILQLTDDNTSLNKQKINEKKKKNQNIKIKKYSHNKRNLYNHNFLENTSIQSSTSPQKKKKNNNLQR
PF3D7_1325900.1-p1:2738:2751	IGKLSDEDSSSNVS
PF3D7_1326500.1-p1:5:94	GNKNDILNNNEENRNISFLNPYENSKISKDNSAEEIAEKYLRNKVSYKTINKNNYNININNDYYDNKNISECNNYVSNDNTPYYLNNKNE
PF3D7_1326500.1-p1:103:113	AQNFEKKNDYM
PF3D7_1326500.1-p1:129:298	NSCNTSMNPNETNKLYKSKEEEGYNNYIKNQEKNNVVNTIDDLLNKYTNNTSIRKNDEKLGYFKYSMTKPYMLDAKKEITNKLRFDDTSERGRSKYIMNDNIQYKDNNGITINNTTNNNNNNNISNNNNNNNNNNIISNISNYNSRSNSGKRNLYEPQSHSKKKNLIQRN
PF3D7_1326500.1-p1:320:349	KDLKKKKMSVSSYAENSFMKNKIKEDKYKR
PF3D7_1326500.1-p1:356:370	DTYSKNEDGKYKEVD
PF3D7_1326500.1-p1:380:413	KKKETICEHKPTFHYNENNNPVINNMNIFEKDYD
PF3D7_1326500.1-p1:420:437	IIYKCNKGCEHSRNSNDN
PF3D7_1326500.1-p1:448:466	TYSDSSKIIDSPLSYEQDN
PF3D7_1326500.1-p1:472:497	ISNNKNKNDESVINVYDSSNLHSKST
PF3D7_1326500.1-p1:521:550	ECTLESKNKTSDIYSNIYNYDNKSKTQNGD
PF3D7_1326500.1-p1:556:672	NRQMSSALFNTNTDDSKKGDYLNNTNKIISSGLNNDGNNIRNNTYNLKYNINYNNINNDINETYNNNIINKKEGYTNYLNVRSNYSTNNINKEYVEKNYKENENLSEDMNNNNIWND
PF3D7_1326500.1-p1:678:746	KNRNNNMNRYFECKKNEDIIKDMSSNSKNNDNNNDNNNHNIYNHNNNNIYNHNNNNNNISIDKNKETKL
PF3D7_1326500.1-p1:752:852	SDNRLNIIYNDRAEKNYIMNSNNNFFSSEKKKTRSNLNNGDNKINCYNNNYNYKNQNVDEEQERKKHLYNMNTSSHIRRGCLNIDKQHMNELNNINNYEDY
PF3D7_1326500.1-p1:936:1030	ENDTKNEVLCDDNKEEKKKNEQHIDIKYNNHVKDNNHVKDKNNVDDKNNVDDKNNVDDKNNVDDNNHVDDNNHVDDNNNHHFNHENGNSLSNNSS
PF3D7_1326500.1-p1:1313:1341	KKTKEPNILHKYIMNISQDTINDYRQYEK
PF3D7_1326500.1-p1:1380:1433	QINKKKKQQQQEEKEQEKEQQQQEEKEQQQEESNYKINYDDNKNLVSSYKKGMT
PF3D7_1326500.1-p1:1440:1502	ENRHEKENSKNKKGPLQNFRFNSSNVYGNIKNALIKNYNLQNNDVVKNDNDLTTCEKKQHLPF
PF3D7_1326500.1-p1:1513:1523	NNNKNEEHNRN
PF3D7_1326500.1-p1:1739:1792	NKDLTGTKTNINHTTTTNHDKNNDHNNKNNDHNNKNNNNNNKNNDHNNNNKNNS
PF3D7_1326500.1-p1:1809:1837	KECVKQDIHHNNELTQSNQNHLINKIKDD
PF3D7_1326500.1-p1:1844:1868	SQKEGSDNINNQYNQQIRNTDYNNH
PF3D7_1326500.1-p1:1884:1904	YNIHNTHNEQYDKSNINICQD
PF3D7_1326500.1-p1:1907:1987	ISLYNNKNTHTNYSQQDDFMSNEKKKLYYQDEKNIYKDTYNNIPSSNNYNGYLGEHNHDITSDTNNSPEIYSDNTSTKLYN
PF3D7_1332000.1-p1:5:39	DKTEEFFKIIEKLSNDNINIRKNRSIVQDTQVGEL
PF3D7_1332000.1-p1:52:82	QKLQQLERCVKQKGIFNDKTSEIEELTYEVK
PF3D7_1332000.1-p1:100:115	CNLNISNPQSKTHIDN
PF3D7_1332000.1-p1:128:198	TKKFKDVLQIRSEHIKKQVNRRKMYSYTSNEATFNNDNYKFTPLGDIDIESGQQQVLKQPSKHSYLHSRAD
PF3D7_1333000.1-p1:21:62	KHVISNTLNFINVNPKQFNNSTKRLKATEYKIDNKVIRGPLT
PF3D7_1333000.1-p1:154:166	NDSNEINPLNITP
PF3D7_1333400.1-p1:24:51	NETLKSSSDRNMINQNKANVVDELVKRK
PF3D7_1333400.1-p1:140:150	TRFLPITLKDL
PF3D7_1333400.1-p1:216:228	KANYRGEINEELL
PF3D7_1333400.1-p1:243:256	LTYQDYQKFKSSQN
PF3D7_1334500.1-p1:25:38	PDTNSFDENVKKNE
PF3D7_1334500.1-p1:222:266	NHDNNETSRFPKKNVPKYDEKLNNEFKTYLRRPEKKEETKEYPNN
PF3D7_1334500.1-p1:287:403	ERNKKRNNKKRTNIYDSDEESESSEETSKDPYSSGPYTVDHKNENCFPYKQNSDIHPNINNDNNDNNENNDNNENNDNNIPVNNKKNSHTPHVPKDTKNNIEKNHSNYNYKPINQEN
PF3D7_1334700.1-p1:23:54	TTSQSVNYDNEKKQINNLKERLENISSDIPED
PF3D7_1334700.1-p1:66:119	FNNSLEEAQKSLLDQPNISTSTQGSENNTSGVSTNNNLTNPNDPTQLNEQECQS
PF3D7_1334700.1-p1:131:156	ATNDEHVNTPFSTTFKNALEKDEFRD
PF3D7_1334700.1-p1:167:186	GHTKDNHNNLRGTSQNDSDY
PF3D7_1335700.1-p1:22:278	SRIDKFSLNDINLQNEKKKRKYINKQKKKDVYKNLNHETISNFNKNVVNTKRTDDNTFKEKNEHIIKNDNINYDNQNTYGYIQDYDEYKNYLSNDSLSVYSSFDEEENEIDSYITENEQYEIDQKNKEDRKNNNLPIMLSDQKEIKNNHLHNNNITDNILHNLSEEKSSFHISSNNEPTNDSYNNRENKEILQIKEKNNICQYKFKDIEKNNNIDIFMEIENYYFIYKMNRKIEEYNSVNEMKIIKSERNEKLSEMF
PF3D7_1335700.1-p1:286:313	THYKEIKSELKNLIKNKQLIYKNFYSIF
PF3D7_1335700.1-p1:316:331	YYYRYSEVKMIKLNKS
PF3D7_1335700.1-p1:338:710	KYYTNIERFEMILDKMEKNVYAYFIDIYKTSMIKNTQVGKNQECVVAHEVEGEYTSDNEETDEDLIDEMDEEDDYDEAYDIYDNINDNINDNGDDNIYDNINNNMDDDIYDNIYDNMYDNMYDNMYDDVDDNIYDNVDDNIVNNTDNNNDNNKDNNNDNNNDNNDDNNDDDNNDNIMLGNINKHINNIIDNHINDHSKEETLDDISQEDQQKIDLSLANEKKQNSKISDTNKKNVTKTKNQIKDKKKNSFFGINKSTLENNESACSSHPFNQLFLKNMECNFLNNIDDDNFKREIYKKLLNINKIDINKIDINKIDINKIDINKIDKNKEKRKRKRHINNKLNEKNEIYSMLHFSEKAIKFFKKNNTYFNAKG
PF3D7_1335700.1-p1:737:750	TDLNINMTKEDRGQ
PF3D7_1335700.1-p1:755:893	IQYENKGTDEINDTIINRNSLKSQKKNINNNDIMSCDEYINRNWEKSPISNNEIKPFCNTQNENYSINQTGNKKENALFEENIENAEKMTENFITYEDIKKTNIYENNINDNNIYKISTINNLIKNHSLLQTNDEKEID
PF3D7_1335700.1-p1:1338:1367	HKESKKNDQKYKTGKDNNNNNNNEITGVEN
PF3D7_1345100.1-p1:21:61	VTCTKEVTSTNDDPLTPLNRFDKYYLRMFKKVPRLQQNGSN
PF3D7_1345100.1-p1:135:150	TMLARKDHFVSSNDLI
PF3D7_1346700.1-p1:27:44	GNNDFCKPSSLNSEISGF
PF3D7_1346700.1-p1:54:66	EGVHNLKPDMRER
PF3D7_1346700.1-p1:160:170	NTEKVISSIEG
PF3D7_1346700.1-p1:191:216	LTNDLFTYLPKTYNESNFVSNVLEVE
PF3D7_1346700.1-p1:229:249	LINKKCFQEGKEKALYKSNKI
PF3D7_1346700.1-p1:288:322	PKYEKKVIHGCNFSSNVSSKHTFTDSLDISLVDDS
PF3D7_1346700.1-p1:376:389	INIGDIEYYEDAEG
PF3D7_1351200.1-p1:470:485	KYSIHNVNSSSILKRK
PF3D7_1351200.1-p1:491:633	LYTSPYVNIENKVDKISSPHPDHDKANDKKGNQPTEKKDKQKNIDNKKNNNNNKNNNNNNNNNNNNNKNNNNNNNNYYSVDKGGSVQNKEELSHGKDDGITNNYKDSKKCYKDKKINMDDINSNVKKRRIQINKNNNYYNNNY
PF3D7_1351200.1-p1:955:988	NFNHLKYNYQENNFNSSSHTSINSDHNMNDQGGP
PF3D7_1351200.1-p1:991:1083	NMNKSASSKNKRGIQETGKGNSKNKMDHDNRKEVVNSDKDEKHLKEQKDPKVMNKLDKNHPNGNNNNNKKNYNNSKNYNKDKNFNNNVSSNGY
PF3D7_1351200.1-p1:1179:1274	QSSNTNDVSEQNKNKNKNKNKNKKDNKGNNNNHDDDDDDDNDNNKVISKDTNNNDKNYIQSNDNIQINNQPNQINRDYQNYHNNNFKSLLTNKKIE
PF3D7_1351200.1-p1:1348:1358	LSTYDKKTKNI
PF3D7_1353200.1-p1:5:19	PYDVYNQINHVGTHW
PF3D7_1353200.1-p1:30:56	LAHMHQHTPHVHHHIPHVHTLAHDRPC
PF3D7_1353200.1-p1:108:134	TPVNEEHKAEASKEQSKSTSDSSTSTQ
PF3D7_1355200.1-p1:27:73	NKHGNLNHQKKFIRTSKLSLNVLKRIKSEKNINIKELNKYLTDDNKM
PF3D7_1355200.1-p1:252:312	KNLSNDINNKVNRTYHKINYNEKKSSVIQNKTNVNNILDTPLISQKSYNIIQKNQNKINQE
PF3D7_1355200.1-p1:326:372	NLNRGQNHMKLYNIQEQQENNNCNNNMKNYDHNNNSLYSNTLTIVEK
PF3D7_1355200.1-p1:535:556	EHNIYDKNIDNAKRQLSNNNSN
PF3D7_1355200.1-p1:559:601	LNKKNTFDHNLEMSLYPQDDNIVIKNKNNSYDEKVTKGENKND
PF3D7_1355200.1-p1:611:643	HNIIKNNEMDNLIIPDDNQNIKLINKNNNKNNN
PF3D7_1355200.1-p1:661:678	KNIDIKMNNYFTSINISD
PF3D7_1355200.1-p1:705:715	NNERIHEINFK
PF3D7_1355200.1-p1:771:782	NVYNHLNKESIE
PF3D7_1355200.1-p1:788:888	KNKQKTIEYHVKSDLQKNVKNILLTFNLTTLEEVTIGPYNVDFVEEDESFFKIPKNYILHQNKHLMKHKHYTNDNNNNSINFQTYVKQNDVNNVTNKFENK
PF3D7_1355200.1-p1:901:911	HFYKNTKSYIS
PF3D7_1355200.1-p1:953:995	YDHCDIQIRNIINLNQKNEHINKKELDEISKTIQKSKEKTDLL
PF3D7_1363100.1-p1:5:28	EYSASQETIEDDLFENDKCKIRNS
PF3D7_1363100.1-p1:42:53	IKDFNNEQEIND
PF3D7_1363100.1-p1:627:651	KNTYKNFKVYKNSEHVQENEQLANF
PF3D7_1363100.1-p1:998:1009	KNSVDKKGGQNQ
PF3D7_1367600.1-p1:4:27	SKRNVKISLTKVKKKVNKKEMKDL
PF3D7_1367600.1-p1:118:136	KFFNEFQPEEYIKHGNISP
PF3D7_1367600.1-p1:143:165	CGEVLNVPVSMQKDLQKRKLNFD
PF3D7_1367600.1-p1:181:192	EKDKLISLENSK
PF3D7_1369600.1-p1:36:76	SNKRNNILNRNKYNTNKKCKSILYNKDIENSDISSEEKEAL
PF3D7_1369600.1-p1:84:124	EKEEYEKIKQENKDFINNNFEYISNNIPINVEKRYAYEKFK
PF3D7_1369600.1-p1:144:197	QFKNKLYKEYLQKQASKENKNVISSHKNDKEHDISVLNNTENDMVHIQKQRNHN
PF3D7_1369600.1-p1:207:226	GDKFKFFNTPEKIQREDLAN
PF3D7_1369600.1-p1:229:249	KMEQEDKEKFFKKIKIKNEKT
PF3D7_1369600.1-p1:289:360	LHKQDEEKQKSELDDDEQEIGSNKKGKKKIGDENDQQEEDTDENDLTKKDIEQIKQMYIKDLQSNKVMDMES
PF3D7_1369600.1-p1:362:408	LNEEYNINEENNSERNDKEKGETKGSNKEGTTPTDNTTEETETKTKT
PF3D7_1369600.1-p1:414:470	EEEKKKLDEEFFLHGYSKYEDEEQIKKEEKLIKESKRIIKEEKLNRTRLNSKKDFDN
PF3D7_1369600.1-p1:482:555	YKRYYNYSNNDDNNDIINEDTNEDTNKDTEIEDQRKRKLTKNNDNHIHATDINISNSNQDINNKNVDHDENNKT
PF3D7_1369600.1-p1:575:593	TKNIKKKIKKKWIYSHEKE
PF3D7_1369600.1-p1:811:848	ISSISNVDNYSNYTVDTFKHISLNNIFKKNSTHEHFKI
PF3D7_1370300.1-p1:5:36	AAVQPESVPTVGTVPQADVPTEGMDVPFGFFD
PF3D7_1370300.1-p1:65:90	AQTEDDDQTDGEGKHAYLLNHKRTWF
PF3D7_1370300.1-p1:134:245	EHKAKKLHLEQEENDDDYHHYHHAPHFYPFFDPEYMHDHDHDHEHDHTIKPAHAHELDHGHDHGHDHGHDHGHDHGHDHGHGHGGHVCTCKNKAKKKPGEPCDCQKAKLEQE
PF3D7_1371900.1-p1:26:39	VFQKWSNIRNNKNN
PF3D7_1371900.1-p1:69:150	ELKNYKSSVLKSDNHVDNNKNDLIKWYVSGLSYLPSVSTVIPGIGGEVSVSAHSNKIPNDNHKYGFKWEDLMKKSEVGIPSY
PF3D7_1372300.1-p1:27:89	RNEIHKNSLGFGKNDNIYSRNLAQLKLSNYSLLKDSKFESVTEQLTREELYELFDLLVQVPPR
PF3D7_1401000.1-p1:5:48	KASNIESTGVSNCKNFNSKNCSKYSLMEVQNKNEKKRSLTSFHA
PF3D7_1401000.1-p1:71:304	QYKQAADYSFRESRVLAEGKSTSKKNAKTALRKTKQTTLTSADPEGQIMKAYAADPEYRKHLNVLYQILNNTDPNDELETSADPEGQIMKAYAADPEYRKHVNVLYQILNHTDSSEVKTSADPEGQIMKAYAADPEYRKHVNVLYQILNHTDSNEVETSADPEGQIMKAYAADPEYRKHVNVLYQILNNTDPNDELETSADPEGQIMKAYAADPEYRKHVNVLYQILTNTDPND
PF3D7_1401100.1-p1:4:23	RQSIDDMNLSVKNKKSKSIF
PF3D7_1401100.1-p1:61:163	NVYSRNLSESQENHNSSFTRTNLVENENEEDDIFGVHRDESFAETVLNGQDIISYLEHQNTKIHEDNIHDDISHTLLNEGDVQNYYDVLNVNEHSDLNELKRN
PF3D7_1401100.1-p1:169:216	LQHYPKITSDNSFELNDEFNQLSEAYQVLSYQIRKNIYDNEGVYGTKK
PF3D7_1401100.1-p1:237:286	EYIGTTEVAQFVQLFLERNIAPENIVSFLEESVSDMMKGQDYRELQLTEL
PF3D7_1401100.1-p1:288:304	KQKLDLYINDDEKWQNI
PF3D7_1401100.1-p1:382:434	PFTETVNPYLRRAKHNLNNLQGGINNLYSSVNVVYDNLFNENINISSNEHYHL
PF3D7_1401200.1-p1:32:222	TKYKNFPIVKSPHIRSLAESYKQYKINSKYDELRTLGASSPQKRKPSKYDDIRCYDQPKQKQKKPSKYDDVRGFGEPAQKKKKTSKYDDLRRFGVPTQKKKMPSKYDYLRTLKEQNVNNKWKPTTNDDLKLLSDNYEKEKTEKYKLLKFIKKKDKENSERQKHGLPPDMSFKGLSSKKETEEYVSSDVGYT
PF3D7_1401400.1-p1:24:50	VAAGSNNNAGAPTGKKLTDIEKKKRNK
PF3D7_1401400.1-p1:76:104	YKNKNDKGEKEETDGAKPKNTEVKEPAPA
PF3D7_1404300.1-p1:19:198	GKGVRNKSENRTPYVHYHNNSNIKNYSAVDIFSPKKTGKECIKCLPDNFCECECSCKNKTGFSMKYRHASKGSKGYSKKMTKTSSRSRQCNDLPLEKSEQETEPELEPEVEPEVEPEVEPEVEPEVEPEVEPEVEPEVEPEVDPEVDPENDQGTGSQNNITECYSSCKSVTGVQTEECSC
PF3D7_1404800.1-p1:41:60	DTYVDTLRGSNFNNEFIDLL
PF3D7_1404800.1-p1:722:791	QFGLMKQSEQTNIRNDNNNNNNNNNNNSNNNNNNNNNNKDNSVASLGSSILTRTSSPDNYLIGQNFIKSP
PF3D7_1404800.1-p1:893:912	VQMKNSVEMLKGSLYKDKLP
PF3D7_1404900.1-p1:23:115	GRTESKNILNTVKNDVKNGNYQNMMNFPDMDKIKELINQNKVEEARELFNEMQKQFMKEKMEANNNMNNKKPAKKAMDNSNLFSNLINPNDLQ
PF3D7_1404900.1-p1:152:176	KDNENSEEKKSIDDIIKDTEGHNEM
PF3D7_1404900.1-p1:186:198	INKEKLKDEQVKN
PF3D7_1404900.1-p1:229:240	IEQVQAEDGTIK
PF3D7_1404900.1-p1:259:282	KATNFMGINIDQEELKKLTVNNKW
PF3D7_1406100.1-p1:210:361	LQTNNEIMDKQKNNENFDKCDQYMNPCYINKTYKNEHNNYYEYNYVHNKNVNDTYIVDNNNMKNYYDDNIYNNSIYNNNIYNNNNIYNNNNIYNNNNMYEPNHMYQGDFSDDTINVMNSTNKYKNSNKLIQKINAPYENNIVNYEDKNSTFF
PF3D7_1406100.1-p1:364:374	INITTNKNLIR
PF3D7_1406100.1-p1:394:793	RWEKQRDKEKKNISDEREERDINYIKDNINLNSDDNIYHMNDINNINKRKDLCTHNDNINKYIKDTEYQHGEKEKSKSTYDEINYQLFYDLISGKVKRKKNIKNEENHEKKKKEVNMQKVKRKKYKERKKKMNNSNDKPDNFFPYIKYECHESENTVSSNNYENIIGTNKGISSDNNNNNNNNNNNMSSNSSTNNKSPNSDLNNISSYSGSNNLSSNSDSNNLLSNSDSNNLSSNSDNNNVSSNSDSNNLLSNSDSNNLLSNSDNNNVSSNSDNNNVSSNSETKIKLSHKDMYNCYNNYSYASSYSNNDNSFIARDINNCNDKGENVNPLHYNDSIDAPNKFLNGKICYGQHNKNIYYISKENNIYIDTEKKNKINKNNNNNNNNNKNNKIIINDKDLNK
PF3D7_1406100.1-p1:1040:1051	KNIKKKFKNIKT
PF3D7_1406100.1-p1:1076:1092	NGISEKYANFFPNFERN
PF3D7_1406100.1-p1:1128:1141	NKCPIWNEEKEIYE
PF3D7_1406100.1-p1:1190:1291	IEHKQNFHEKEKDKDNDKDNDKDDDKDNDKDNDKDNDNNDNIYNDIYKDNNTNNYHNNHDNMPIKQKYSEYNHTKCENKNSDSGNKKVKKHNDEYINSFIKK
PF3D7_1406100.1-p1:1297:1316	LIKNNLKKKKEEIKYEIINN
PF3D7_1407200.1-p1:28:51	DLKNKTQISDEKNENIKKSVDPYN
PF3D7_1407200.1-p1:62:86	DETRKCIREKESMQKIHGNNMEVIK
PF3D7_1407200.1-p1:110:132	NKQLKQKYNFTKEELLDKNETFE
PF3D7_1407200.1-p1:140:201	ECKKLSNYDEIKNTYVVNFNDIKNKPKLNKKDTSDISHDEDDLVVINRWKERDKQFNEDILK
PF3D7_1412900.1-p1:12:23	LSSLNIAEKKEI
PF3D7_1412900.1-p1:35:52	IENPSRAKFRSLKKDNKT
PF3D7_1412900.1-p1:58:163	LQFKESDELLRSLGFEEETEIWFFPVKNDHKLSSNLTEIRAFIKEHVNTIYNNQDSIFETGTASSSAHLPTDEKNVTENTSNLGDTCNNSEGLTLGGLSKRRLEKE
PF3D7_1413500.1-p1:60:95	NVVHMENNNFDMDRLSLLKNLEEESKIITEGEGWDK
PF3D7_1413500.1-p1:164:176	GLDLINLPVNVRS
PF3D7_1413500.1-p1:206:222	HRRHRNEEEISVSEFNL
PF3D7_1413500.1-p1:228:250	IKKVGLSSEFLDRPVNYGFSGGE
PF3D7_1413500.1-p1:330:343	FSLVDKIENKGYSQ
PF3D7_1418100.1-p1:22:45	NKKNGKSKSNNHNYFNNTTKHIDK
PF3D7_1418100.1-p1:104:114	KKNVDCNDNIK
PF3D7_1418100.1-p1:157:173	QNSLNKRDMVNSKRVNQ
PF3D7_1418100.1-p1:180:191	QYLEKNYKLCSI
PF3D7_1418100.1-p1:202:217	RNLNISDTSIKEIKHP
PF3D7_1418100.1-p1:229:261	DNVISSNVSNISPLQLNKSIGLYKPLLDLDIKS
PF3D7_1418100.1-p1:303:322	SKMPEAKPNNDIFKKEDMEG
PF3D7_1418100.1-p1:330:356	SNKIENKENIKNKEEYILKSNNNNVIK
PF3D7_1418100.1-p1:380:401	KENVNSSTKSDNNNIISNETVD
PF3D7_1418100.1-p1:404:421	TKIESENGNKKKDDNVKN
PF3D7_1418100.1-p1:432:465	KKNNEKKCDISKQTLYNNSFKENDVIKTFTHNDN
PF3D7_1418100.1-p1:476:508	VSREKPTIKEIIHQQPLPVENSELYNISEHIQN
PF3D7_1418100.1-p1:536:549	QYEKNVNRKCPIYE
PF3D7_1418100.1-p1:592:602	KKLNMMPHFSS
PF3D7_1418100.1-p1:604:621	IDVYGNKNIDGYNNFEND
PF3D7_1418100.1-p1:631:650	DEPILKKNHKERPNKKCSNR
PF3D7_1418100.1-p1:659:669	NGSSDMFSGQS
PF3D7_1418100.1-p1:679:693	DINRGHYENCPYYDE
PF3D7_1418100.1-p1:703:721	TNKKININNEDDNYEKILY
PF3D7_1418100.1-p1:791:804	ESIKNVNNRECYKN
PF3D7_1418100.1-p1:809:857	TVHKKEDNIDKKCSHDIESRNKRVNEYEDECENDNNNNNNNNDDDDGEE
PF3D7_1418100.1-p1:988:1004	EEKENSNNDGSRRKNKI
PF3D7_1418100.1-p1:1009:1042	LHEMDITNIEWSTENSKTNTTNSESKTTTTRENT
PF3D7_1418100.1-p1:1047:1137	EKIGTHDEKKKKCDNTKNNRNNNDDNDDNDNDNDNNNDNNNDNNNNNNNNNNNNNNNNNNNNNNSNSNSCDNNNKRDNDSFEHVDIQKNDT
PF3D7_1418100.1-p1:1150:1163	NTIDSSNKNRIKYN
PF3D7_1418100.1-p1:1175:1188	DLLSKEDINMISDK
PF3D7_1418100.1-p1:1213:1241	KNEKRNIENNCTYTNNSIINNIDNNISES
PF3D7_1418100.1-p1:1382:1423	KDGDDEKGVTTDSRDNDCQQKGNVDTQERNKTENDTTRITLS
PF3D7_1418100.1-p1:1426:1523	KHNNIIKNNNKNNNNNNNNSHNNNHSYYNHELSLFNDAESNKPNDNTTTSNDKNYYFFNYDNKKSLILNDPENDENIEYLSEEISIYEDEHIYDEGNL
PF3D7_1418100.1-p1:1568:1579	TFINTQSYKKGM
PF3D7_1418100.1-p1:1630:1644	NKMNEECQDVDNLSN
PF3D7_1418100.1-p1:1830:1853	NKRHTTINVVPEVRNWEHVEDSDV
PF3D7_1418100.1-p1:1855:1870	IYEENDINDKKKEQKR
PF3D7_1418100.1-p1:2078:2090	LHGIQNNERFNEY
PF3D7_1418100.1-p1:2168:2183	KEITNIKDYINNGDIA
PF3D7_1418100.1-p1:2193:2227	NKKRRVQEKYIDLDNTTELGSNVNNISKEELKEIQ
PF3D7_1418100.1-p1:2367:2386	HKKYDFKSEKIDIHSVGEKF
PF3D7_1418100.1-p1:2398:2446	DINNMHNNNVNNNYVNNNNINNNNINNNNINNNNINNNNINNNNFSFGK
PF3D7_1418100.1-p1:2490:2500	EKYILNDGNDI
PF3D7_1418100.1-p1:2847:2874	NKFLHIQNDGNNYKKKEAYNNIYYMNNV
PF3D7_1418100.1-p1:3048:3059	NGFANNETTFHG
PF3D7_1418100.1-p1:3506:3516	KSQTTTFQLNL
PF3D7_1423800.1-p1:44:88	EDPRCDDIKKEYMKNERSPNYNNLTDLNSLKGSLKVKPVGSHLIK
PF3D7_1423800.1-p1:164:175	GLYKYFKEITNP
PF3D7_1423800.1-p1:205:221	NNQKILLYSHEYEQTYK
PF3D7_1423800.1-p1:246:264	DTSMPSRKNTIILSPNIKQ
PF3D7_1423800.1-p1:286:298	IKNQQHIQEITLN
PF3D7_1423800.1-p1:322:427	DDDQDNGEKILSTQKNKNKWTSSDIGIKFYEEKIKKNRNLLKMEDEGILSKSTMENDFFSGFSPKGIYDDDDDNNNNNNNNSNILFNKYLYENNEMLTKKNRNLYN
PF3D7_1423800.1-p1:738:865	YNEKYNVIQSTADIGVYKYEIGQEGNNEKKTKNDDKKKKKSDDEKKKKSDDEKKKKSDDEKKKKSDDEKKKKSDDKKNDDDNNNNSDNNFCNNNIYNNNIYNDVRKKVEENNQYSFFNIKELNKEKYL
PF3D7_1423800.1-p1:1001:1012	NVQTKNNKTHFQ
PF3D7_1423800.1-p1:1115:1137	DRQINSAEKKNWNKTVNNKTKNT
PF3D7_1423800.1-p1:1166:1203	HKKNETLNKAYVQEMDQRNIIKKNKKIAQENKNILVQN
PF3D7_1423800.1-p1:1215:1322	HQEDEEVDNENDQLDDDILNYYETCSDESGECYTSDIICDATISSDDHKNYDNKSDMITSDNSTSSNNKTKKIIKTSAQDKLLKGKHRNKDPDPLAHFHVYNNCKKNT
PF3D7_1423800.1-p1:1435:6	IFCKVCNNPILKR
PF3D7_1437800.1-p1:92:105	FQHSSDLLKSQDSI
PF3D7_1437800.1-p1:178:17	VEKSSIEKELNRIKQ
PF3D7_1439800.1-p1:93:110	NTTVDKQFWITVNKNEIQ
PF3D7_1439800.1-p1:119:184	NDENNSKLNHSYIPSNNVPLSEMNNKNIHNMGYVDNNNINQDDPNLADGLKGGLPGMQRKYHELLN
PF3D7_1439800.1-p1:187:202	VFVDKQKAALEKENES
PF3D7_1439800.1-p1:205:17	NQLKAYNSNSNKFLIDNV
PF3D7_1442600.1-p1:241:288	CKSYNEWSEWSGPCEFERRQRIIPLKITNIESTNFRSHYDPSCRNVFD
PF3D7_1442600.1-p1:312:351	CDKGYKFKPYAKSNEIVESYEECNDLPPCTRDQRKNGDHT
PF3D7_1442600.1-p1:361:401	LLSESSIQQIRDRDDRALIEKDMPGDTEEMSNERRIKDMHL
PF3D7_1442600.1-p1:403:464	LDNKMKYMIDKQHKLIEQLQKDIQDRKNKKDGIIEDKKKEVEEKKEQVEEKKEEMEEKKEQV
PF3D7_1442600.1-p1:466:3480	EKENQEQKENTNLQETKTINESPIIDMKNNENTLQHTQKEEEIKRTRKPIDNFENDGTNKLHVINTGNTNTQSSPKDLDGDHYPNKQNVLNNELNKLEDQNEKDNANVFSIPINGENIKKKDIYEHPKGVESAEDVHIIHNPTDQSIENGNNIINMNNKSGSENSSKNMNSETHNISDPFNLKHLKKNNDHDGSSEANGNTSSYNDKKEDVEINLERKVVEQTNEHKETGQSDLNHEKKEESIYINKENKEGDIIRNNGENVEIHLGNNRKKIVDLKKEDIEKNVNVKHLSVDDYGYELEGKRIIGANKNEDKEIENKNAEGKKIVDKEIENEFVGGKQSGTKEIENELIGGKQIEDKKISGEQNQGEYVKGEKDNGVHVKVQHIDGQHIEDHDNEDHH…
PF3D7_1442600.1-p1:3494:36	VFKKVKGFTYKNNDYTNDLQYHFNSVILLDEEKGKDTDCGTISYMDEGNGFLHSSITFSNDF
PF3D7_1448600.1-p1:232:48	TENEHIRKNKSVRRQEMSPFYSEEINNLLEDFKRILQELEKEEVKNEKTEKYCNDIHFINER
PF3D7_1452500.1-p1:66:132	NIVKKNSYKFNISSQEIEERTQSLRIIRNLLNEITNNINNNVLSYNNNTNNDYNSVILKRQDNDLEE
PF3D7_1452500.1-p1:180:10	SHYLKTKNPIDPFYE
PF3D7_1455800.1-p1:123:137	YQLLESRVGNVVQNI
PF3D7_1455800.1-p1:175:200	LRIQSGMSSLTQDLCLQIDEKNEVVL
PF3D7_1455800.1-p1:212:230	GRDLWKLNSKNQIYNPINN
PF3D7_1455800.1-p1:233:244	ITLKDNLIANGG
PF3D7_1455800.1-p1:270:297	NQLKILRNGNFCLSQDGHKSGSIDVAFH
PF3D7_1455800.1-p1:305:319	SSDNKNHSPDKVVDG
PF3D7_1455800.1-p1:382:393	NLANFLRSTINN
PF3D7_1455800.1-p1:430:472	SNRIKSIVDDCDKIKDTDDARDKYFFEFVSEVNLQEGKELKRL
PF3D7_1455800.1-p1:530:572	ENIIKMNPLSSYYSTSTKELGQTSDNPADNCFHLKNALPSSPS
PF3D7_1455800.1-p1:692:703	NIGITFFDSSSS
PF3D7_1455800.1-p1:713:723	NINSINLPEPF
PF3D7_1455800.1-p1:798:823	INALNEYGGFFQNGIISESFFNNTQE
PF3D7_1455800.1-p1:970:1053	LEKKKYKLEILVDERLRQKEFESWKLDNIDNIYDTFEIINSVQLQQIGKWNILDNPLYEGINGITLIQNVRVYNSPENSVINSF
PF3D7_1455800.1-p1:1200:1247	ECSTKEILSYNISPISCNIYEEYYVGKFNKSYIPFDSENSNSGSSNWK
PF3D7_1455800.1-p1:1250:1272	KNIGNEKHVILQNSNMKQIENEE
PF3D7_1455800.1-p1:1410:1509	FDFKPYTPTPTLDTESFLPPIFSKFDQATIKEEDQSQDMGYKQIGDNKNSDISKDSPIDKHSFEDSTRQMKKDAYYCATHKNIVDIINYCNQYDKENDNC
PF3D7_1455800.1-p1:1558:1575	IESPNEELKKSCEDDNDK
PF3D7_1455800.1-p1:1588:77	QSVTIPDDLLTSHMDIDSGDDISNTFFKFEFCEATSTFSSIGENGLPQYAAENALTRGSGYWCSEGKHNVND
PF3D7_1456300.1-p1:309:349	NERQRNKSISLSQQNDKKKNNNDPNILAETETNTLHINKIN
PF3D7_1456300.1-p1:404:11	DESYKNGIKNKIIK
PF3D7_1456700.1-p1:21:61	NNNNNMNLNKNLNSVNCTSFLNNGEGQNDQGFNSMNKNDAS
PF3D7_1456700.1-p1:109:122	KYKNNNDYKKNLLN
PF3D7_1456700.1-p1:596:606	VSESDPMNNGS
PF3D7_1456700.1-p1:626:636	DETRDLSLWEN
PF3D7_1456700.1-p1:674:11	FSLTSTWNNFNNSSS
PF3D7_1458100.1-p1:25:54	KTSKYSDYKKRYEGVLNDIERQKKKFKKWTKTSKYSDYKKRYEGVLNDIERQKKKFKKWT
PF3D7_1462100.1-p1:40:51	KKESNNVIDNTI
PF3D7_1462100.1-p1:79:100	DNVKSTQVCNIQDIYKNELNEI
PF3D7_1462100.1-p1:124:177	FFEKKNKDGKEGLGNIINNIIINEDASLNTKEESVIIKYDYLINKKEKKKKDVI
PF3D7_1462100.1-p1:309:324	HKNKENIKQHDINKNQ
PF3D7_1462100.1-p1:416:463	KKKNKDEHIYEKNEICEKQFVYNQIHTNYKIHINKENQIDVVESYENN
PF3D7_1462100.1-p1:697:734	KIPKHFNNTKYLKDKKKPHNRLSEHVLNNNKNCTQEKL
PF3D7_1462100.1-p1:1224:1241	YNNFVHNQNEKNNNIMKN
PF3D7_1462100.1-p1:1314:24	YNNVLKIDDQSIEEFKSYDHNETIKYIDKL
PF3D7_1469100.1-p1:230:32	KIKYYSFYGIVNDDEKLNEYNDSIRYREYKKYIRN
PF3D7_1471100.1-p1:192:29	DAVPQLPKECTLKHLSSYMEEKLKSMESKKNIESGKYEFDVDSSETDSTKDDGKPDDDDDDDDNFDDDDNFDDDTVEEEDASGDLFKNEKKDEGYG
PF3D7_1476200.1-p1:127:318	HGSNYYIPKEFMEWDDEEEKNGFQFDEDDEEDEEDDGDDDDDDDDDYDDEDEEEEDMKKKNYKNVPTKIDVKKPNNTNKVCDNKNSHIKNNTQQEEKNKNTTNQKSDANNKIHENKKKVEEEEKHKKEKNPNEKENNDNNKNKNEKKNGKGNQGNNKDLPAYKTIDYNNLSVQISLEDFQAILNSLDSVLSA
PF3D7_1476200.1-p1:389:400	NFIRKKNLTQEA
PF3D7_1476200.1-p1:417:14	DEIHDKGETYLNEQITKYRKAKYNNLDQASKKKKKENEKEKERKRKEKEQEKEKEKQRKQKEQEKERKRKEKEQEKERKNKENKKKETKNKIKN
PF3D7_1476600.1-p1:79:110	DIEVDNILRDDDTSTFHGNTSSSENSNYLSIN
PF3D7_1476600.1-p1:112:218	IHRIHRGDDTNIFEENDVVSVSEIVESLHDSDEIDHTDNIDNINSMNNGQNEDVDYSDVSTCATESSLSNHDTENYNASPNTSDDNVNADISNDHSRNVERIQNTYN
PF3D7_1476600.1-p1:228:317	QNSYPLMINIVNEHGEPCDRHPNIRNTVGHYEMEYIRHQSREDMNTLYEYALIRFPIYNENKDMCSLDEDILYERNFLKDFELLKSKSYD
PF3D7_1476600.1-p1:327:790	RKGIQCTDMLSIFSFDNNYGYGYYYNNNFSTDGEQNNSRDMHNEQSSLNQDVQDSFSNGNGTHTSENNGRDRESTNICMNDRCPYDNYNIFDRDHTGNIEKVLDHSEKEIDPSKSDINKDKDKKENKQNDSTEGKEENKEESKEESKEESKEESKEENKKESKEQSKEENKEENKEENNEKNNEKNKEENKEESKEDNKEENKEENKDNNKEVCENSTGDKKEGNEHELNNRSGNVIEVYNRTDTIFDNNEQNVNEIIGTRPDMIPRELNVPFDRYEVDSLCLWSNMSSESSMNYNYRPNLVHTQNQESSNTSVDMEIVPPYMPDLIITESPTNTSGTNSSYTIPQYYYRREQINDTKESPVTDYDDLYSSTDSYERDLSNISSSSDESEESDVSATTS…
PF3D7_1476600.1-p1:812:825	YNGYKDTQRRKNLD
PF3D7_1476600.1-p1:899:52	GSKRSNPNLSYKYNVRNSRILSGP
PF3D7_1477300.1-p1:263:20	EHIEYKTKIDTRNNSYRRQNSKAVN
PF3D7_1477500.1-p1:80:151	QRSYTFSRNLSDNEKEKEKEKEKEKEKENKEFYKCYKKKGIKKLTIEYTEYMQKALKRKLKAGKNEAFKKYS
PF3D7_1477500.1-p1:159:186	KNEIWKQYELSPYILTLKGIYINKYDPE
PF3D7_1477500.1-p1:235:253	NSHKSPMYYAKETFQQLNE
PF3D7_1477500.1-p1:316:457	KTLDKERLKIKSKGGNPLFFKANEFYEKNPDLVTCKNAHFLNLLKQANTEFDEDLYDEEQEERKQKERDQELIKNTEKEIRGVAGANDDSEDNDDSEDNDDTEDYDDYEDYEEDLYPRHPGLYNSYYDYERPYLLTPEMLEY
PF3D7_1477500.1-p1:466:41	VEKEVERRAIESFENRMLKQFVDEIRDKRLRKLSNYSLFQNILDKTNKSNCIYSTHSSYEEYHDEKVRT
PF3D7_1478000.1-p1:48:144	SYEYNGLVHVKSFNKYSRNLTEVKTPKNEKFKKSFFKNKKKCDNENEVNNKDTNKRNTGEPKSCCSGNSESNQNENENDDATIDINYNDISIQLTKE
PF3D7_0102500.1-p1:26:144	GISEEYLKERPQGLNVETNNNNNNNNNNNSNSNDAMSFVNEVIRFIENEKDDKEDKKVKIISRPVENTLHRYPVSSFLNIKKYGRKGEYLNRNSFVQRSYIRGCKGKRSTHTWICENKG
PF3D7_0102500.1-p1:243:260	KKDSSVLNPTAWWRRYGT
PF3D7_0102500.1-p1:271:281	AHLGCRKPDEN
PF3D7_0102500.1-p1:312:323	SVNRKKSDCSTG
PF3D7_0102500.1-p1:350:369	IKVVRYTIFRRKIVQPDNAL
PF3D7_0102500.1-p1:382:458	IDFKPFFEFEYGKYEEKCMCQSYIDLKIQFKNNDICSFNAQTDTVSSDKRFCLEKKEFKPWKCDKNSFETVHHKGVC
PF3D7_0102500.1-p1:472:485	NYLLNDDIYNVHNS
PF3D7_0102500.1-p1:531:543	IGNDLWNDNNSIK
PF3D7_0102500.1-p1:553:571	ERNFGYKVGRNKLFKTIKE
PF3D7_0102500.1-p1:593:616	DEVDQRRKTCERIDELENMPQFFR
PF3D7_0102500.1-p1:641:656	TGNNGKSLCQDKTCQN
PF3D7_0102500.1-p1:667:1444	TRKLAYEIQSVKYDKDRKLFSLAKDKNVTTFLKENAKNCSNIDFTKIFDQLDKLFKERCSCMDTQVLEVKNKEMLSIDSNSEDATDISEKNGEEELYVNHNSVSVASGNKEIEKSKDEKQPEKEAKQTNGTLTVRTDKDSDRNKGKDTATDTKNSPENLKVQEHGTNGETIKEEPPKLPESSETLQSQEQLEAEAQKQKQEEEPKKKQEEEPKKKQEEEQKREQEQKQEQEEEEQKQEEEQQIQDQSQSGLDQSSKVGVASEQNEISSGQEQNVKSSSPEVVPQETTSENGSSQDTKISSTEPNENSVVDRATDSMNLDPEKVHNENMSDPNTNTEPDASLKDDKKEVDDAKKELQSTVSRIESNEQDVQSTPPEDTPTVEGKVGDKAEMLTSPHATDN…
PF3D7_0102500.1-p1:1471:1487	KEFDDPTYNCFRKQRFT
PF3D7_0104200.1-p1:62:149	ILKENKEESLETAAVNENTKDVKDSCNYSTPSSVFNNDKENTASFIKTGESYDGNNVQAQAQAQAQAEAEGSLENAAVNLRTKSATLI
PF3D7_0104200.1-p1:163:180	QVNNKTFPFNECTNLHTS
PF3D7_0202100.1-p1:5:21	KRGLSVNDTTKCDVPCK
PF3D7_0202100.1-p1:27:39	FLSNKKEKIKCGT
PF3D7_0202100.1-p1:69:185	NVSLISGSHLYKRNSRKFAEGYMKGSGSEKNVYLSNKNKEINMNQQSDNKMCDECDDMNQPGDVNKNDKTSNDQANSSDSDCEPLPFGLKPSDLNRKVTEEDLERMIIELPGKLERK
PF3D7_0202100.1-p1:222:233	LPFKIKMKKWWK
PF3D7_0202100.1-p1:239:252	TDELLIKEHDDYNS
PF3D7_0204100.1-p1:23:104	ESVSNGRKEIYFDDDEKLKLSSFFDRSTNINLDVGENDELSSYVPREVDEKKKKNKKDIDSKENSKSGNNIYNKDNTKNNED
PF3D7_0204100.1-p1:445:583	DNIKQENVNVNPQRDAPQDYVHNKNDVDVSLKNVKEPKKVEHNKAMSNYETDERGDMIYDNTNKEKFEKSEGTFNNISGGEDTFKNISGGEDTFKNISEGDGEVDGDGEGDGDGDGEGADDSSVDTHNNKNDGKESESD
PF3D7_0204100.1-p1:666:676	INIKSKINFFN
PF3D7_0204100.1-p1:1006:1021	DFTFDKINYKNSVIKN
PF3D7_0204100.1-p1:1061:1075	NDKNKNIIQNTVVQN
PF3D7_0204100.1-p1:1104:1115	GNESIGIERDEI
PF3D7_0204100.1-p1:1174:1207	DKKNVTLEMFQESSEKKNQKKKKKEKKEQDGNTD
PF3D7_0204100.1-p1:1299:1317	QSNANIQSNVNSHGGTNRQ
PF3D7_0204100.1-p1:1328:1342	NNAYTQQTSYGGWAN
PF3D7_0204100.1-p1:1392:1409	EQQEGGPNNESNGMWNDE
PF3D7_0204100.1-p1:1544:1556	VNPKYKTFNEKCE
PF3D7_0204100.1-p1:1616:1629	LKRKTMQQFTEKYN
PF3D7_0204100.1-p1:1780:1968	YQMMKMQHEDDLSDDKDRSEGWNSINIKKFNENVQRDHVNRKENVNVKANANVKANANVKENANVKENANVKANANVKANANVKANANVKENANVKENANVKENANVKANANVNDNANSVLNKNHNNDIYDYSYYKKNDERRNDKKSEFFNTSKNKKEEKKEIKITYHDTYDLCKKYSQIELYEKYDKI
PF3D7_0204200.1-p1:108:135	YKDDKFLEDSEMNDPQKSWMRKLSNEDV
PF3D7_0204200.1-p1:157:187	FQDKNKKGRLYNNYYMDDNMSKQLDGQCEEF
PF3D7_0204200.1-p1:216:258	IYHHNKAKAEEEKKKKEELKNMLKKQKLKEKKLKETTEKANLL
PF3D7_0206800.1-p1:20:252	IKNESKYSNTFINNAYNMSIRRSMAESKPSTGAGGSAGGSAGGSAGGSAGGSAGGSAGSGDGNGADAEGSSSTPATTTTTKTTTTTTTTNDAEASTSTSSENPNHKNAETNPKGKGEVQEPNQANKETQNNSNVQQDSQTKSNVPPTQDADTKSPTAQPEQAENSAPTAEQTESPELQSAPENKGTGQHGHMHGSRNNHPQNTSDSQKECTDGNKENCGAATSLLNNSSNIAS
PF3D7_0207400.1-p1:23:123	QEKPPPDSTVGANPGDERESSGRVNNPASGEQGTTNSPTEQPDQTRDRSSSVPQGSPREPVSPENPNPVTQIPGNGGALVTPIPLPKLTLEDSESSKSVID
PF3D7_0207400.1-p1:169:190	EPKFGPSDLIDINDLTNKCNKD
PF3D7_0207400.1-p1:215:234	KDSKPTNIDVDVKKYKIPKL
PF3D7_0207400.1-p1:248:266	TEHGLIESKNYDINSEIPE
PF3D7_0207400.1-p1:293:341	AKKVDSNNECFNYVSKEAKELINKNLEEKNKTFKGEDEDLDSNEQKLEE
PF3D7_0207400.1-p1:352:381	KIYESKQDKERKKSHYNNKKELVTIEELNS
PF3D7_0207400.1-p1:396:414	EVDRSGMLDHHEIGNEIDI
PF3D7_0207400.1-p1:435:546	EKLRNPALCFKNIEEWLVNKKGLLLSNEKIQNLSTTNYNVTDLEESEYDYERFISDDMFEKDMNGVIDLSLFDNEKKLKSPYFRRNKYCNNEYCDRWKDKTGCISKIEVEEQ
PF3D7_0207400.1-p1:608:675	TGFLPLESDVPYYYTDAGNDCPEPEKNWINLWGSTELLNHKRPRQRMTTKGYISYESSYFSDNMDLFI
PF3D7_0207400.1-p1:779:862	DLGIIEVPKKEKESEYFSYFLKYTPNFLYNLFFNNYTTNDEYKLNNRLKTNQHNNKKNKKDRYISAQDEPPTDNVESQAENNKK
PF3D7_0207400.1-p1:886:909	SLLETKKDHSCSRTHSIDPEKHEE
PF3D7_0207600.1-p1:23:135	TGESQTGNTGGGQAGNTGGDQAGSTGGSPQGSTGASPQGSTGASPQGSTGASQPGSSEPSNPVSSGHSVSTVSVSQTSTSSEKQDTIQVKSALLKDYMGLKVTGPCNENFIMF
PF3D7_0207600.1-p1:141:212	YIDVDTEDTNIELRTTLKKTNNAISFESNSGSLEKKKYVKLPSNGTTGEQGSSTGTVRGDTEPISDSSSSSS
PF3D7_0207600.1-p1:227:247	SSSSSSSESLPANGPDSPTVK
PF3D7_0207600.1-p1:282:303	ETKDTTENNKVDVRKYLINEKE
PF3D7_0207600.1-p1:363:382	VEKENKNDVCYKYLSEDIVS
PF3D7_0207600.1-p1:385:406	KEIKAETEDDDEDDYTEYKLTE
PF3D7_0207600.1-p1:418:436	TNENNDKSELIKLEEVDDS
PF3D7_0207600.1-p1:449:467	KDVDTTGTLDNYGMGNEMD
PF3D7_0207600.1-p1:474:492	RLLIYHSEENINTLKNKFR
PF3D7_0207600.1-p1:502:591	DDWIVNKRGLVLPELNYDLEYFNEHLYNDKNSPEDKDNKGKGVVHVDTTLEKEDTLSYDNSDNMFCNKEYCNRLKDENNCISNLQVEDQG
PF3D7_0207600.1-p1:652:717	YGFLPAESNYPYNYVKVGEQCPKVEDHWMNLWDNGKILHNKNEPNSLDGKGYTAYESERFHDNMDA
PF3D7_0207600.1-p1:742:758	MGYEFSGKKVQNLCGDD
PF3D7_0207600.1-p1:823:852	DLPMNNKTTKKESKIYDYYLKASPEFYHNL
PF3D7_0207600.1-p1:854:916	FKNFNVGKKNLFSEKEDNENNKKLGNNYIIFGQDTAGSGQSGKESNTALESAGTSNEVSERVH
PF3D7_0207600.1-p1:933:961	MRKYIDTQDVNKKHSCTRSYAFNPENYEK
PF3D7_0207700.1-p1:20:107	IKWTTASTTQGGDTDTHPGTPPGEGSDVSQGAGQDASQGAGQDANPDPTLPKPPSPPADDTKDTGSQGDADSSSSKIEIPPLVKPENH
PF3D7_0207700.1-p1:153:177	SSELAPPEMQTKFDKTQLKKFCVKD
PF3D7_0207700.1-p1:200:212	YEEGLSKEQDVDE
PF3D7_0207700.1-p1:281:292	MQEKNINDSCFK
PF3D7_0207700.1-p1:299:323	KELIKKQLKITAQDDEESSEYHLSE
PF3D7_0207700.1-p1:333:349	YKKNNDDNKKKELLHFE
PF3D7_0207700.1-p1:360:382	LNYCNLLKEVNMNGVLKDHQLGN
PF3D7_0207700.1-p1:394:413	LEEHKEENDNVLYHKMKNEA
PF3D7_0207700.1-p1:417:488	KNVNDWMKNKTGLLLPQLSYDLTYKNNNFTEFTQNKSYTSQNIVDKLYCNHEYCNRLKDHNNCISKINVEDQ
PF3D7_0207700.1-p1:549:599	EKGFLPTESNYPYDQSKVGDICPQLQNDWDNVFENTKVLDYNNGPFSVGTK
PF3D7_0207700.1-p1:720:767	VQVPINEKFDKKEHDIYNYYLKTSPEFYHNLYYKTFNSNKEEKSMNKN
PF3D7_0207700.1-p1:775:879	TTPVENEAPRSGVQKPTELSSTESQTVSPPNESQTESLLSGGSQVTNPTLTQSTSSSSGQQETGPLSTQGLSPATGDPKGKEQEASPAEGLSGVLNPTKEVTSEE
PF3D7_0207700.1-p1:917:927	TSKNAEMHDEC
PF3D7_0207800.1-p1:23:112	TTVDESTKEGSQNPKNSSSTTPASGSQKGSSSESPGSSVEKQSQESNKESTNGGNVVSQGTPANTFGQNSNNPSDSPQGTSTLPSPPKSI
PF3D7_0207800.1-p1:169:183	FAKDKSMLKNKCESG
PF3D7_0207800.1-p1:206:233	YEEKSATPQKSEENTVDIKLYKLPKLDQ
PF3D7_0207800.1-p1:253:266	ESKDYSLGNNLPEK
PF3D7_0207800.1-p1:292:341	VKKVEASDECYKYVSKDKPKETKLAVSGSEVKEVKAASVDHSNDKEYELS
PF3D7_0207800.1-p1:352:379	YKKESNDEKNNKKELIKLEDADDSLQKE
PF3D7_0207800.1-p1:385:406	NSLKEVDLNGVLSKNEVGNEKD
PF3D7_0207800.1-p1:416:447	KEHMLESHHVVFEKLKNSALCLKNIDDWLKNK
PF3D7_0207800.1-p1:455:478	SKYKLKDTNEKKELNNNVEVIEDM
PF3D7_0207800.1-p1:480:532	KANEHGIVDLTKFPIDTNYSSYKHIDHTYCNNDYCNWSKDKNSCISKINVEDQ
PF3D7_0207800.1-p1:571:582	KNEKKDVCTEGS
PF3D7_0207800.1-p1:595:663	GFLPTEGDYSYEQSKVGETCPEVQNGWVNLWANAKLLEQNNDEHNSLSTKGYTAYESEAFQKDMHSFVK
PF3D7_0207800.1-p1:684:701	IMAYEFNGKKVQNLCGDK
PF3D7_0207800.1-p1:767:846	LPINQESVKKEPKIYNYYLKASPDFYHNLYYKNFDSQKGKADQAENKKSYLYGQEESTSEQLPSSLSSPQNNKQSERSKE
PF3D7_0207800.1-p1:867:897	VKYDHSDALGEDNVCSRSYSSNPEKQEGCVK
PF3D7_0207900.1-p1:21:187	KSETTTDESATGSLSSDGSRVTTQARIEKPKQQPTLPTLAQETQPQQQQQQKEVGSGIGAEQKVESARPGAEVSQSDVERAGRSSGTGGSVGTKISPGSQGQGKVAGPQLPRLPQLPQSFEQSRNQQSSPVTPKRNGISPTNAKSPESVLPPAQSFTNLNKSTIPHT
PF3D7_0207900.1-p1:235:261	RFMKLNERIDFEKDKSNLKNKCDVNKK
PF3D7_0207900.1-p1:283:311	EEKPDTTTRIAPGQVDLNVDVKRYKLPKL
PF3D7_0207900.1-p1:332:345	MESKDYNLEDQIPE
PF3D7_0207900.1-p1:373:410	IKADKNDECLKYVSKNVKDRFEEILTKGEDDADSDEYD
PF3D7_0207900.1-p1:424:443	KKNDTNGKKELLHFKDINNN
PF3D7_0207900.1-p1:455:471	LKDNDVSGILTYEKLGN
PF3D7_0207900.1-p1:485:500	EHKEENNYVLYHKMKN
PF3D7_0207900.1-p1:510:596	DWMKNKTGLVLPQLKYSLNKFNKNKENYIKENIFEEDENGIVDLTKFPVDTSYSSYNYADSLYCNREYCNRLKDHNNCISKINVEDQ
PF3D7_0207900.1-p1:709:725	YIAYESEVFQKDIDSFV
PF3D7_0207900.1-p1:827:1020	NVEVPVNENFDKKEHDIYKSYLKNSPDFYHNIYYKNYNFENYVSPISTWSEVLHNTLYNNNLIWGQETTDPIGEGKLPASEAGHLRGEGKGNSEENQGQRSNANGAISSNQSTGGKITKQGESKDDGVALPVSTDGKPNTSSSVVDTNDQRSLPNPRATSLQPPSVQIPNHEGTSAPGNSRTPSIVSPTAAEKS
PF3D7_0207900.1-p1:1044:1055	YDNSDNIGGDHV
PF3D7_0208000.1-p1:21:112	RTRGEEDDDNNNISGKSILGTSHNNISNIDLSSIPNLDSNIHASFSSDTKEWSPNNLTSKKKKKKKEIRPKDIMSNSDSSNTSSINKQNNNQ
PF3D7_0208000.1-p1:157:206	YELDEFSDSIKFKDTTTELRTSDDTLMNTNFNVGVSRDTLDKDRLYNICA
PF3D7_0208000.1-p1:229:248	YETGVTNNKVDIRQYKMKEL
PF3D7_0208000.1-p1:271:282	SKNYVIKTDIPE
PF3D7_0208000.1-p1:310:347	QNNDTSSECFTYVSNDVRENFNQIKAEAEDDENFRNYH
PF3D7_0208000.1-p1:361:380	KINKNEGKKELITLEELDNF
PF3D7_0208000.1-p1:392:411	LREIDTNGTLVNHELGNNVD
PF3D7_0208000.1-p1:421:435	KLHKNESISTLHNKL
PF3D7_0208000.1-p1:446:465	DKWIEKKTGLILPNVVNNNI
PF3D7_0208000.1-p1:470:540	KYEKLNEEKKRKIYDNKDDSKISDIINIKKYIFTNNTLKYFNNDKQFCNSSFCNRLKDENNCISKIQIEDQ
PF3D7_0208000.1-p1:602:669	NQFLPMDTNYLYSYTKVGNDCPDEEKNWVNLLKHTRMLNYNNKHRSTLSTKAYRAYESEHFKDKMDTF
PF3D7_0208000.1-p1:692:709	VLGYELNGKNVQNLCGDK
PF3D7_0208000.1-p1:774:910	NMPKSKKSPVKITFPLYNYYLKYSPDFYHNLYYKNFNSKKSMKLVNASDEHKNIYSQEDKVNHKKGSKILNSEVTTSLLSQEISQRRGEDDDIDTLIGDSPDINEQEKNIKDEFNKSSITHNSVSSSNITKSNKNTN
PF3D7_0210600.1-p1:87:100	YAYTHYHKQYQNKV
PF3D7_0210600.1-p1:201:240	TKNNEKIEKLIDEGKEHFEAIKETDLSTTIYKNISNLVLE
PF3D7_0210600.1-p1:361:431	RERKNKKYKIKEFKDNLIEDTPKEILEINKTLSRSLSNNSMKNKYLDKKKKVEVLSDMDNEENYMNSGDLG
PF3D7_0212600.1-p1:20:59	SLEFKRKQKVEINSLQTNKNNDNIREEKIKGDVESQPDVD
PF3D7_0212600.1-p1:101:113	KNKHERSLVTPLW
PF3D7_0212600.1-p1:115:128	KRLCDNSNDVGFKS
PF3D7_0212600.1-p1:144:178	GSNKDYADFEIIGASGYITGEEMIEEQKRNPWYVP
PF3D7_0212600.1-p1:194:230	NDNVNCSYTPWSDWSACKNNTQKRYRKVRRSNQNNEN
PF3D7_0214900.1-p1:18:802	RNKEHANLINSYNDIVEDINIKKEEKSSSEPPFIPIKNKIDNVHTKNNNQYNLHNNKSNKTHLTYGTHTSFLQNCTINDCVDVDNKDSEINNITKEKDDNNNNNGTKQIEEKNKINKSDLHRQNELNLQSGKNEQDINKNEKGKQDISNSNAENKKDVKEGVKELEEKKKEEKISDDHKVEENKKSDDHKVEENKKSDDHKVEENKKSDDHKIEEVKKVEEHEEDEEEDKKEKKSENKNKDENKDENDEDNDEISDEDEVDDDVEEDKNENDDIDDDKKETDKTHLEEEENEIIEKEFSDKKKNGKNKDTKKEKSKDTEKEKSKDIEKEKSKDKEKEKSKDKEKEKGKDKEKEKSKDIEKEKEKDKDIEKEKSKDTAKEKEKDKDIEKEKSKDMEKLKN…
PF3D7_0214900.1-p1:817:827	YATDDVHFVPS
PF3D7_0214900.1-p1:849:859	NSTCGPMTIEK
PF3D7_0214900.1-p1:862:874	MESEEILKEPVLS
PF3D7_0214900.1-p1:904:925	DPEKDDILSENSSNKYKKKKKN
PF3D7_0219800.1-p1:31:59	QNGSMNNYINMNNSQALMKRTHKRNLAQK
PF3D7_0219800.1-p1:75:195	SRKNEKGVPRENVDSTTTSYNSGYLSYKEKKIGSQSRNKRINSKNNNDSNKNKKNDYQIVGIKQNKGKKYNKKGNNINGKKKKYTIKLFLKNIDDEKMEYIKNLTDEKIDIMIQRIHKDIT
PF3D7_0220800.1-p1:281:291	IKFMETLDSIS
PF3D7_0220800.1-p1:359:381	VVYYSQDKRRKTYLNVDTSGSSM
PF3D7_0220800.1-p1:542:569	HKEETNTNTSLMDSNSSHNYFLHEITKC
PF3D7_0220800.1-p1:1005:1028	DANNLDKVYGKSSNIQVATSTTAF
PF3D7_0220800.1-p1:1129:1165	SYGWVHGTETKICNSEGVSCSRKGPTPGKFFFNWKSD
PF3D7_0220800.1-p1:1195:1211	KEQTEHVSQKGFKKKPM
PF3D7_0220800.1-p1:1350:1436	YAFFDDCGKNEVFLNDRCDYCPIVEDLCEPDTKEYQPHTSNIQKVTDKNTTYINYEKLHEESYSQETQSDNTDDEKDNDLPDTELMI
PF3D7_0302500.1-p1:28:58	ENQNENDTISQNVNQHENINQNVNDNDNIEQ
PF3D7_0302500.1-p1:86:116	DKLKYPLLKQGTEQLIDISKFNKKNITDADD
PF3D7_0302500.1-p1:224:248	KENEDIENKGETLILGDNKIDVMNS
PF3D7_0302500.1-p1:979:997	VDNLDKAYGLSENIQVATS
PF3D7_0302500.1-p1:1116:1145	GSPSSTANGKSNASGYKSPESFFFTHGLAA
PF3D7_0302500.1-p1:1176:1192	KEQTQHVQEQTYERKPS
PF3D7_0302500.1-p1:1332:1413	AFFDDCGKNEQFLNERCDYCPVIEEVEETQLFTTTGDKNTNKTTEIKKQTSTYIDTEKMNEADSADSDDEKDSDTPDDELMI
PF3D7_0314000.1-p1:34:46	FESHKNYRVTKED
PF3D7_0314000.1-p1:124:138	SHRWSSPGALKVKDE
PF3D7_0314000.1-p1:195:271	EKKKIWNRLLLSKEKYPNMQVWWDMKEKYHDSVQNFLKEEKNNSDKLQDDIDEDEEKYFDEEILREAKKKSEEYDKD
PF3D7_0321100.1-p1:15:55	IKNINNISESDETNSYHSFDTYSKSEEENNTHIFNDRTHKY
PF3D7_0321100.1-p1:118:191	NIYNKSNNNIYSNNNIYSNNNIYSNNNRYSNNNSCSNNNCSKIKFPRLCSSSSSFLASYNTYNKKQIGKIKKYR
PF3D7_0321100.1-p1:212:226	PQNCKRQNKIENKSK
PF3D7_0321100.1-p1:238:268	KKKKNSYLGTNWSCVHKKKKKKKNLSIRKIK
PF3D7_0321100.1-p1:274:342	NFVNYDMKSTTIENCADEQHCNMEEEEVEQIKDECNIKHLKQNDNKINVNQNEQEKFYPYDNINEEEIS
PF3D7_0321100.1-p1:348:412	YTNNENYEEKKKKTSNNLTAQNEDIVQEKIHTPFGGDNYNQELEENINKSNIISNNEIYTYNINN
PF3D7_0321100.1-p1:534:557	TNNILSEDAYEENLTTPKKIVKKK
PF3D7_0321100.1-p1:580:685	QSKMFYRPSNIYLDPMMDSSYVYWNEQDWVTRENNKNNDNYNENYKRDYFMNTTKTDTHNILNTNNINGIYNSSSFYNNNNEVNYQVEENKNNKRHNINDHKTSFH
PF3D7_0321100.1-p1:695:733	YESNTQHISSTYNKYVQHVHMKRDEKGSIPYNMFKDDNN
PF3D7_0321100.1-p1:741:816	DNNKYTIYDKNKYHNKYTYTNKLPSVPFKSLKSNLDEQKYLSTGILQKDKNSFENVKNSFEEEKKNFEKVKNSFEK
PF3D7_0321100.1-p1:916:965	NLLKFKQARKNHILRNIKKNTQTDYSHDSQKVVTTPRQEQEQEHNEKIVD
PF3D7_0321100.1-p1:978:1048	IVFKPLNEYMRKKYDVNNLKKTEQRDNIIRYDDQNRRTLDNNNNNNNKKVNNTIYKEKDNIYVDDSLLNNN
PF3D7_0321100.1-p1:1057:1067	NILSYLSTHRI
PF3D7_0321100.1-p1:1069:1108	YMKKKKKDLNCNHLNEDNDYSNNKFLQIPSESFYELYDQN
PF3D7_0321100.1-p1:1295:1390	IKKRKNKKRNDISIHNNKRDQGGKQLVQQCEENTEKKYMQEQKININNSEQGKEKKIHKRRKKKYKIIIRKDKCKKYFISTCEENKIVYKKKKKTI
PF3D7_0321100.1-p1:1404:1476	KKKKNKKKKQNQQIGNDNKENINGAQLTNNNNDGMEKALDHDTNYKKNEKMNKQKKKNNNNNNKMERKQSKLQ
PF3D7_0321100.1-p1:1546:1567	HSSSNNQSCISLDTLDGNSYDT
PF3D7_0321100.1-p1:1642:1666	IKNKSTNNHIIKNQKEQKEERNKKI
PF3D7_0321100.1-p1:1726:1766	IQEKKKLAMFKRNQIYKEYEKLTPNQKEILHMQKKIKNKKN
PF3D7_0321100.1-p1:1798:1814	IQNYKKKKFKKHTNHNN
PF3D7_0321100.1-p1:1825:1840	NIKNVYTNQENIKQKH
PF3D7_0323400.1-p1:41:64	DHRVRDNLKTDLILNNNGENDYAY
PF3D7_0323400.1-p1:83:94	TFFSHNKDMKSC
PF3D7_0323400.1-p1:98:112	ISKEYNSSDKTNQIC
PF3D7_0323400.1-p1:125:135	SEEIKTNKITN
PF3D7_0323400.1-p1:214:265	KNNCKFDFDSIKYENKSLTHYLFFINIQYQCISPLNLQENEMCDVYNDDTHK
PF3D7_0323400.1-p1:271:294	GFNKIELLKNVCEENYRCTQDICS
PF3D7_0323400.1-p1:311:331	SLLPSAKNNCEYNDLCTVLNC
PF3D7_0323400.1-p1:351:646	ENGKYYHNNKCYTKNDLELAIKIEPHKKEKFYKNNLYQGKALKPEYIFMQCENGFSIEVINAYVSCYRVSFNLNKLKYVTESLKKMCDGKTKCAYGNTIDPIDDLNHHNICNNFNTIFKYDYLCVFNNQNITSDKNSHLHSNIPSLYNSSILPDINKSKFHLISRNSRTNQYPHNNISMLEIQNEISSHNSNQFSTDPHTNSNNINNMNIKKVEIFRSRFSSKLQCQGGKINIDKAILKGGEGCNDLLLTNSLKSYCNDLSECDIGLIYHFDTYCINDQYLFVSYSCSNLCNKCHN
PF3D7_0323400.1-p1:665:687	YISKYGNKLCERPNDCESVLCSQ
PF3D7_0323400.1-p1:707:725	YKNVKGKCVPDNKCDLSCP
PF3D7_0323400.1-p1:740:750	KCSERFVLENG
[truncated: 1,638 more rows]
